# Supplementary material for: 1,5-Bis[1-(4-bromo­phen­yl)ethyl­idene]thio­carbonohydrazide
Source: Acta Crystallogr Sect E Struct Rep Online. 2013 Apr 13;69(Pt 5):o723. doi: 10.1107/S1600536813009720 (PMC3648255; doi:10.1107/S1600536813009720)
Supplement: Supplementary file 1 [file e-69-0o723-sup1.cif]

##############################################################################
#                                                                            #
# This CIF contains the data in a paper accepted for publication in          #
# Acta Crystallographica Section E. It conforms to the requirements of       #
# Notes for Authors for Acta Crystallographica Section E, and has been       #
# peer reviewed under the auspices of the IUCr Commission on Journals.       #
#                                                                            #
# Full details of the Crystallographic Information File format               #
# are given in the paper "The Crystallographic Information File (CIF):       #
# a New Standard Archive File for Crystallography" by S. R. Hall, F. H.      #
# Allen and I. D. Brown [Acta Cryst. (1991), A47, 655-685].                  #
#                                                                            #
# The current version of the core CIF dictionary is obtainable from          #
# ftp://ftp.iucr.org/pub/cif_core.dic.                                       #
#                                                                            #
# Software is freely available for graphical display of the structure(s)     #
# in this CIF. For information consult the CIF software page                 #
# http://www.iucr.org/resources/cif/software.                                #
#                                                                            #
# This file may be used for bona fide research purposes within the           #
# scientific community so long as proper attribution is given to the journal # 
# article from which it was obtained.                                        #
#                                                                            #
##############################################################################
data_I
_audit_creation_method     SHELXL-97
_chemical_name_systematic
;
1,5-Bis[1-(4-bromophenyl)ethylidene]thiocarbonohydrazide
;
_chemical_name_common     ?
_chemical_formula_moiety     'C17 H16 Br2 N4 S'
_chemical_formula_sum     'C17 H16 Br2 N4 S'
_chemical_formula_iupac     'C17 H16 Br2 N4 S'
_chemical_formula_weight     468.22
_chemical_melting_point     ?
_symmetry_cell_setting     triclinic
_symmetry_space_group_name_H-M     'P -1'
loop_
    _symmetry_equiv_pos_as_xyz
    'x, y, z'
    '-x, -y, -z'
_cell_length_a     11.5800(11)
_cell_length_b     13.6950(12)
_cell_length_c     14.2860(13)
_cell_angle_alpha     118.401(2)
_cell_angle_beta     90.9770(10)
_cell_angle_gamma     108.4040(10)
_cell_volume     1852.6(3)
_cell_formula_units_Z     4
_cell_measurement_reflns_used     2095
_cell_measurement_theta_min     2.803
_cell_measurement_theta_max     21.205
_cell_measurement_temperature     298(2)
_exptl_crystal_description     yellow
_exptl_crystal_colour     block
_exptl_crystal_size_max     0.43
_exptl_crystal_size_mid     0.37
_exptl_crystal_size_min     0.33
_exptl_crystal_density_diffrn     1.679
_exptl_crystal_density_meas     ?
_exptl_crystal_density_method     'not measured'
_exptl_crystal_F_000     928
_exptl_absorpt_coefficient_mu     4.494
_exptl_absorpt_correction_type     multi-scan
_exptl_absorpt_process_details     '(SADABS; Sheldrick, 1996)'
_exptl_absorpt_correction_T_min     0.2481
_exptl_absorpt_correction_T_max     0.3186
_exptl_special_details
;
;
_diffrn_ambient_temperature     298(2)
_diffrn_radiation_type     MoK\a
_diffrn_radiation_wavelength     0.71073
_diffrn_radiation_source     'fine-focus sealed tube'
_diffrn_radiation_monochromator     graphite
_diffrn_measurement_device_type     'Bruker SMART APEX CCD area-detector'
_diffrn_measurement_method     'phi and omega scans'
_diffrn_detector_area_resol_mean     ?
_diffrn_reflns_number     9457
_diffrn_reflns_av_R_equivalents     0.0808
_diffrn_reflns_av_sigmaI/netI     0.1533
_diffrn_reflns_theta_min     2.30
_diffrn_reflns_theta_max     25.02
_diffrn_reflns_theta_full     25.02
_diffrn_measured_fraction_theta_max     0.987
_diffrn_measured_fraction_theta_full     0.987
_diffrn_reflns_limit_h_min     -7
_diffrn_reflns_limit_h_max     13
_diffrn_reflns_limit_k_min     -16
_diffrn_reflns_limit_k_max     14
_diffrn_reflns_limit_l_min     -16
_diffrn_reflns_limit_l_max     16
_diffrn_standards_number     ?
_diffrn_standards_interval_count     ?
_diffrn_standards_interval_time     ?
_diffrn_standards_decay_%     ?
_refine_special_details
;
Refinement of <i>F</i>^2^ against ALL reflections. The weighted <i>R</i>-factor
<i>wR</i> and goodness of fit <i>S</i> are based on <i>F</i>^2^, conventional
<i>R</i>-factors <i>R</i> are based on <i>F</i>, with <i>F</i> set to zero for
negative <i>F</i>^2^. The threshold expression of <i>F</i>^2^ >
\s(<i>F</i>^2^) is used only for calculating <i>R</i>-factors(gt) <i>etc</i>.
and is not relevant to the choice of reflections for refinement.
<i>R</i>-factors based on <i>F</i>^2^ are statistically about twice as large
as those based on <i>F</i>, and <i>R</i>- factors based on ALL data will be
even larger.
;
_reflns_number_total     6456
_reflns_number_gt     2949
_reflns_threshold_expression     I>2sigma(I)
_refine_ls_structure_factor_coef     Fsqd
_refine_ls_matrix_type     full
_refine_ls_R_factor_all     0.1723
_refine_ls_R_factor_gt     0.0725
_refine_ls_wR_factor_gt     0.1666
_refine_ls_wR_factor_ref     0.2141
_refine_ls_goodness_of_fit_ref     0.955
_refine_ls_restrained_S_all     0.955
_refine_ls_number_reflns     6456
_refine_ls_number_parameters     438
_refine_ls_number_restraints     0
_refine_ls_hydrogen_treatment     constr
_refine_ls_weighting_scheme     calc
_refine_ls_weighting_details
                 'calc w=1/[\s^2^(Fo^2^)+(0.1033P)^2^] where P=(Fo^2^+2Fc^2^)/3'
_atom_sites_solution_hydrogens     geom
_atom_sites_solution_primary     direct
_atom_sites_solution_secondary     difmap
_refine_ls_shift/su_max     0.001
_refine_ls_shift/su_mean     0.000
_refine_diff_density_max     0.896
_refine_diff_density_min     -1.325
_refine_ls_extinction_method     'SHELXL97 (Sheldrick, 2008)'
_refine_ls_extinction_coef     0.0038(8)
_refine_ls_extinction_expression
                                  'Fc^*^=kFc[1+0.001xFc^2^\l^3^/sin(2\q)]^-1/4^'
loop_
    _atom_type_symbol
    _atom_type_description
    _atom_type_scat_dispersion_real
    _atom_type_scat_dispersion_imag
    _atom_type_scat_source
    'C' 'C' 0.0033 0.0016
                         'International Tables Vol C Tables 4.2.6.8 and 6.1.1.4'
    'H' 'H' 0.0000 0.0000
                         'International Tables Vol C Tables 4.2.6.8 and 6.1.1.4'
    'N' 'N' 0.0061 0.0033
                         'International Tables Vol C Tables 4.2.6.8 and 6.1.1.4'
    'S' 'S' 0.1246 0.1234
                         'International Tables Vol C Tables 4.2.6.8 and 6.1.1.4'
    'Br' 'Br' -0.2901 2.4595
                         'International Tables Vol C Tables 4.2.6.8 and 6.1.1.4'
_computing_data_collection     'SMART (Bruker, 2007)'
_computing_cell_refinement     'SAINT (Bruker, 2007)'
_computing_data_reduction     'SAINT (Bruker, 2007)'
_computing_structure_solution     'SHELXS97 (Sheldrick, 2008)'
_computing_structure_refinement     'SHELXL97 (Sheldrick, 2008)'
_computing_molecular_graphics     'SHELXTL (Sheldrick, 2008)'
_computing_publication_material     'SHELXTL (Sheldrick, 2008)'
loop_
    _atom_site_type_symbol
    _atom_site_label
    _atom_site_fract_x
    _atom_site_fract_y
    _atom_site_fract_z
    _atom_site_U_iso_or_equiv
    _atom_site_adp_type
    _atom_site_calc_flag
    _atom_site_refinement_flags
    _atom_site_occupancy
    _atom_site_symmetry_multiplicity
    _atom_site_disorder_assembly
    _atom_site_disorder_group
    Br Br1 0.86326(12) 1.60584(12) 1.59389(9) 0.0846(5) Uani d . 1 1 . .
    Br Br2 1.15040(11) 0.55332(10) 0.95650(10) 0.0669(4) Uani d . 1 1 . .
    Br Br3 0.32652(11) 0.37660(11) -0.03711(8) 0.0723(4) Uani d . 1 1 . .
    Br Br4 -0.09677(12) 1.33393(11) 0.64953(10) 0.0787(5) Uani d . 1 1 . .
    N N5 0.4538(7) 0.8654(6) 0.6079(6) 0.045(2) Uani d . 1 1 . .
    H H5B 0.4943 0.8559 0.6519 0.055 Uiso calc R 1 1 . .
    N N6 0.4306(7) 0.7886(6) 0.4978(6) 0.046(2) Uani d . 1 1 . .
    N N7 0.3534(7) 0.9606(6) 0.5655(6) 0.049(2) Uani d . 1 1 . .
    H H7 0.3550 0.9157 0.4987 0.058 Uiso calc R 1 1 . .
    N N8 0.2919(7) 1.0377(6) 0.5921(6) 0.047(2) Uani d . 1 1 . .
    S S2 0.4295(3) 1.0494(3) 0.7779(2) 0.0688(9) Uani d . 1 1 . .
    C C18 0.4121(9) 0.9556(8) 0.6457(7) 0.045(2) Uani d . 1 1 . .
    C C19 0.4609(8) 0.6957(8) 0.4612(7) 0.041(2) Uani d . 1 1 . .
    C C20 0.5183(9) 0.6633(9) 0.5305(7) 0.056(3) Uani d . 1 1 . .
    H H20A 0.6005 0.7214 0.5670 0.084 Uiso calc R 1 1 . .
    H H20B 0.5226 0.5860 0.4861 0.084 Uiso calc R 1 1 . .
    H H20C 0.4688 0.6615 0.5834 0.084 Uiso calc R 1 1 . .
    C C21 0.4303(8) 0.6187(8) 0.3412(7) 0.042(2) Uani d . 1 1 . .
    C C22 0.4345(9) 0.6678(8) 0.2735(8) 0.052(3) Uani d . 1 1 . .
    H H22 0.4588 0.7501 0.3053 0.062 Uiso calc R 1 1 . .
    C C23 0.4042(9) 0.5988(9) 0.1630(8) 0.057(3) Uani d . 1 1 . .
    H H23 0.4086 0.6328 0.1196 0.069 Uiso calc R 1 1 . .
    C C24 0.3668(8) 0.4769(9) 0.1180(7) 0.047(3) Uani d . 1 1 . .
    C C25 0.3645(9) 0.4233(9) 0.1799(8) 0.051(3) Uani d . 1 1 . .
    H H25 0.3407 0.3409 0.1470 0.061 Uiso calc R 1 1 . .
    C C26 0.3982(9) 0.4952(8) 0.2910(8) 0.050(3) Uani d . 1 1 . .
    H H26 0.3998 0.4610 0.3335 0.060 Uiso calc R 1 1 . .
    C C27 0.2443(9) 1.0463(7) 0.5156(8) 0.044(2) Uani d . 1 1 . .
    C C28 0.2551(10) 0.9804(9) 0.3973(8) 0.061(3) Uani d . 1 1 . .
    H H28A 0.3316 0.9665 0.3933 0.091 Uiso calc R 1 1 . .
    H H28B 0.2540 1.0277 0.3651 0.091 Uiso calc R 1 1 . .
    H H28C 0.1865 0.9053 0.3588 0.091 Uiso calc R 1 1 . .
    C C29 0.1686(8) 1.1214(8) 0.5468(7) 0.041(2) Uani d . 1 1 . .
    C C30 0.1683(9) 1.1928(8) 0.6561(8) 0.051(3) Uani d . 1 1 . .
    H H30 0.2209 1.1971 0.7091 0.061 Uiso calc R 1 1 . .
    C C31 0.0914(10) 1.2570(9) 0.6868(9) 0.058(3) Uani d . 1 1 . .
    H H31 0.0928 1.3050 0.7600 0.069 Uiso calc R 1 1 . .
    C C32 0.0137(9) 1.2497(8) 0.6096(8) 0.048(3) Uani d . 1 1 . .
    C C33 0.0121(10) 1.1817(9) 0.5017(9) 0.061(3) Uani d . 1 1 . .
    H H33 -0.0413 1.1780 0.4497 0.073 Uiso calc R 1 1 . .
    C C34 0.0898(10) 1.1187(9) 0.4703(8) 0.053(3) Uani d . 1 1 . .
    H H34 0.0896 1.0736 0.3968 0.064 Uiso calc R 1 1 . .
    C C1 0.6961(9) 0.9711(8) 0.9249(7) 0.044(2) Uani d . 1 1 . .
    C C2 0.6406(8) 1.2301(8) 1.1112(7) 0.042(2) Uani d . 1 1 . .
    C C3 0.5534(10) 1.2427(9) 1.0443(8) 0.061(3) Uani d . 1 1 . .
    H H3A 0.5938 1.2585 0.9922 0.091 Uiso calc R 1 1 . .
    H H3B 0.5283 1.3077 1.0904 0.091 Uiso calc R 1 1 . .
    H H3C 0.4816 1.1702 1.0071 0.091 Uiso calc R 1 1 . .
    C C4 0.6932(8) 1.3211(8) 1.2269(7) 0.043(2) Uani d . 1 1 . .
    C C5 0.6906(8) 1.4327(8) 1.2704(7) 0.044(2) Uani d . 1 1 . .
    H H5A 0.6540 1.4526 1.2269 0.053 Uiso calc R 1 1 . .
    C C6 0.7420(9) 1.5178(9) 1.3795(8) 0.056(3) Uani d . 1 1 . .
    H H6 0.7399 1.5939 1.4082 0.068 Uiso calc R 1 1 . .
    C C7 0.7958(9) 1.4894(9) 1.4448(7) 0.051(3) Uani d . 1 1 . .
    C C8 0.7975(10) 1.3767(10) 1.4055(8) 0.066(3) Uani d . 1 1 . .
    H H8 0.8305 1.3562 1.4504 0.079 Uiso calc R 1 1 . .
    C C9 0.7471(10) 1.2936(10) 1.2942(8) 0.059(3) Uani d . 1 1 . .
    H H9 0.7500 1.2177 1.2649 0.071 Uiso calc R 1 1 . .
    C C10 0.9075(9) 0.9240(8) 1.0604(7) 0.042(2) Uani d . 1 1 . .
    C C11 0.9352(11) 1.0257(10) 1.1749(8) 0.076(4) Uani d . 1 1 . .
    H H11A 0.9116 1.0871 1.1756 0.114 Uiso calc R 1 1 . .
    H H11B 1.0225 1.0573 1.2043 0.114 Uiso calc R 1 1 . .
    H H11C 0.8893 0.9976 1.2182 0.114 Uiso calc R 1 1 . .
    C C12 0.9696(8) 0.8369(8) 1.0347(7) 0.042(2) Uani d . 1 1 . .
    C C13 0.9539(9) 0.7456(8) 0.9292(7) 0.050(3) Uani d . 1 1 . .
    H H13 0.9045 0.7403 0.8736 0.060 Uiso calc R 1 1 . .
    C C14 1.0085(10) 0.6628(9) 0.9037(8) 0.056(3) Uani d . 1 1 . .
    H H14 0.9979 0.6037 0.8320 0.067 Uiso calc R 1 1 . .
    C C15 1.0793(9) 0.6687(9) 0.9861(9) 0.050(3) Uani d . 1 1 . .
    C C16 1.0998(10) 0.7599(10) 1.0913(8) 0.062(3) Uani d . 1 1 . .
    H H16 1.1509 0.7664 1.1465 0.074 Uiso calc R 1 1 . .
    C C17 1.0443(10) 0.8407(10) 1.1137(8) 0.061(3) Uani d . 1 1 . .
    H H17 1.0573 0.9010 1.1854 0.073 Uiso calc R 1 1 . .
    S S1 0.6625(3) 0.8667(2) 0.79389(19) 0.0573(8) Uani d . 1 1 . .
    N N1 0.6438(7) 1.0560(6) 0.9636(6) 0.046(2) Uani d . 1 1 . .
    H H1 0.5879 1.0546 0.9220 0.055 Uiso calc R 1 1 . .
    N N2 0.6838(7) 1.1437(7) 1.0710(6) 0.045(2) Uani d . 1 1 . .
    N N3 0.7716(7) 0.9799(7) 1.0024(6) 0.051(2) Uani d . 1 1 . .
    H H3 0.7833 1.0366 1.0681 0.061 Uiso calc R 1 1 . .
    N N4 0.8306(7) 0.9031(7) 0.9815(6) 0.046(2) Uani d . 1 1 . .
loop_
    _atom_site_aniso_label
    _atom_site_aniso_U_11
    _atom_site_aniso_U_22
    _atom_site_aniso_U_33
    _atom_site_aniso_U_12
    _atom_site_aniso_U_13
    _atom_site_aniso_U_23
    Br1 0.0993(10) 0.0729(10) 0.0402(7) 0.0114(7) 0.0123(6) 0.0105(6)
    Br2 0.0741(8) 0.0582(8) 0.0797(9) 0.0427(6) 0.0312(6) 0.0316(6)
    Br3 0.0858(9) 0.0716(9) 0.0357(6) 0.0361(7) 0.0156(5) 0.0051(6)
    Br4 0.0866(9) 0.0617(9) 0.0857(9) 0.0481(7) 0.0081(7) 0.0234(7)
    N5 0.060(5) 0.032(5) 0.037(5) 0.026(4) 0.007(4) 0.007(4)
    N6 0.059(5) 0.031(5) 0.038(5) 0.022(4) 0.011(4) 0.008(4)
    N7 0.064(6) 0.038(5) 0.036(5) 0.030(4) 0.004(4) 0.006(4)
    N8 0.067(6) 0.035(5) 0.034(5) 0.032(4) 0.003(4) 0.006(4)
    S2 0.112(3) 0.0566(19) 0.0339(15) 0.0562(17) 0.0061(14) 0.0046(13)
    C18 0.056(6) 0.031(6) 0.042(6) 0.023(5) 0.006(5) 0.009(5)
    C19 0.049(6) 0.035(6) 0.041(6) 0.023(5) 0.012(4) 0.015(5)
    C20 0.074(7) 0.052(7) 0.039(6) 0.037(6) 0.013(5) 0.011(5)
    C21 0.040(6) 0.038(6) 0.043(6) 0.018(5) 0.012(4) 0.014(5)
    C22 0.070(7) 0.031(6) 0.043(6) 0.020(5) 0.007(5) 0.009(5)
    C23 0.074(8) 0.056(8) 0.048(7) 0.029(6) 0.023(5) 0.028(6)
    C24 0.037(6) 0.044(7) 0.043(6) 0.023(5) 0.013(4) 0.006(5)
    C25 0.062(7) 0.034(6) 0.050(7) 0.024(5) 0.015(5) 0.014(5)
    C26 0.057(7) 0.025(6) 0.062(7) 0.014(5) 0.010(5) 0.019(5)
    C27 0.053(6) 0.017(5) 0.045(6) 0.010(4) -0.002(5) 0.006(4)
    C28 0.067(7) 0.065(8) 0.051(7) 0.033(6) 0.013(5) 0.025(6)
    C29 0.044(6) 0.030(6) 0.049(6) 0.011(4) 0.011(4) 0.021(5)
    C30 0.067(7) 0.043(6) 0.041(6) 0.030(5) 0.009(5) 0.013(5)
    C31 0.071(8) 0.039(7) 0.056(7) 0.029(6) 0.015(6) 0.014(5)
    C32 0.059(7) 0.030(6) 0.053(7) 0.024(5) 0.000(5) 0.016(5)
    C33 0.072(8) 0.042(7) 0.066(8) 0.021(6) -0.004(6) 0.026(6)
    C34 0.071(7) 0.037(6) 0.045(6) 0.018(5) -0.008(5) 0.017(5)
    C1 0.051(6) 0.032(6) 0.041(6) 0.013(5) 0.007(5) 0.015(5)
    C2 0.041(6) 0.046(6) 0.042(6) 0.022(5) 0.010(4) 0.020(5)
    C3 0.076(8) 0.068(8) 0.039(6) 0.046(6) 0.017(5) 0.016(5)
    C4 0.050(6) 0.032(6) 0.042(6) 0.020(5) 0.008(4) 0.013(5)
    C5 0.056(7) 0.033(6) 0.041(6) 0.020(5) 0.015(4) 0.015(5)
    C6 0.066(7) 0.031(6) 0.060(7) 0.015(5) 0.020(6) 0.015(5)
    C7 0.063(7) 0.040(7) 0.034(6) 0.014(5) 0.012(5) 0.009(5)
    C8 0.085(9) 0.068(9) 0.048(7) 0.036(7) 0.015(6) 0.026(6)
    C9 0.075(8) 0.057(7) 0.049(7) 0.034(6) 0.019(5) 0.021(6)
    C10 0.061(7) 0.031(6) 0.036(6) 0.024(5) 0.016(5) 0.013(5)
    C11 0.105(9) 0.067(8) 0.043(6) 0.050(7) -0.008(6) 0.007(6)
    C12 0.044(6) 0.027(5) 0.045(6) 0.016(4) 0.015(4) 0.009(5)
    C13 0.065(7) 0.041(6) 0.027(5) 0.019(5) 0.008(4) 0.006(5)
    C14 0.073(8) 0.049(7) 0.041(6) 0.034(6) 0.016(5) 0.011(5)
    C15 0.046(6) 0.047(7) 0.066(7) 0.026(5) 0.019(5) 0.030(6)
    C16 0.073(8) 0.064(8) 0.043(7) 0.037(6) 0.007(5) 0.016(6)
    C17 0.085(8) 0.063(8) 0.035(6) 0.049(6) 0.009(5) 0.011(5)
    S1 0.081(2) 0.0479(17) 0.0348(14) 0.0368(15) 0.0041(12) 0.0074(12)
    N1 0.055(5) 0.038(5) 0.041(5) 0.026(4) 0.005(4) 0.013(4)
    N2 0.050(5) 0.047(5) 0.032(4) 0.028(4) 0.017(4) 0.009(4)
    N3 0.074(6) 0.037(5) 0.035(5) 0.030(4) 0.002(4) 0.006(4)
    N4 0.052(5) 0.046(5) 0.038(5) 0.030(4) 0.009(4) 0.012(4)
_geom_special_details
;
All e.s.d.'s (except the e.s.d. in the dihedral angle between two l.s. planes)
are estimated using the full covariance matrix. The cell e.s.d.'s are taken
into account individually in the estimation of e.s.d.'s in distances, angles
and torsion angles; correlations between e.s.d.'s in cell parameters are only
used when they are defined by crystal symmetry. An approximate (isotropic)
treatment of cell e.s.d.'s is used for estimating e.s.d.'s involving l.s.
planes.
;
loop_
    _geom_bond_atom_site_label_1
    _geom_bond_atom_site_label_2
    _geom_bond_site_symmetry_2
    _geom_bond_distance
    _geom_bond_publ_flag
    Br1 C7 . 1.902(9) ?
    Br2 C15 . 1.885(10) ?
    Br3 C24 . 1.918(9) ?
    Br4 C32 . 1.903(10) ?
    N5 C18 . 1.342(11) ?
    N5 N6 . 1.374(10) ?
    N5 H5B . 0.8600 ?
    N6 C19 . 1.292(11) ?
    N7 C18 . 1.363(11) ?
    N7 N8 . 1.366(10) ?
    N7 H7 . 0.8600 ?
    N8 C27 . 1.285(11) ?
    S2 C18 . 1.666(9) ?
    C19 C21 . 1.484(12) ?
    C19 C20 . 1.484(12) ?
    C20 H20A . 0.9600 ?
    C20 H20B . 0.9600 ?
    C20 H20C . 0.9600 ?
    C21 C26 . 1.397(12) ?
    C21 C22 . 1.410(13) ?
    C22 C23 . 1.364(13) ?
    C22 H22 . 0.9300 ?
    C23 C24 . 1.378(13) ?
    C23 H23 . 0.9300 ?
    C24 C25 . 1.388(13) ?
    C25 C26 . 1.375(13) ?
    C25 H25 . 0.9300 ?
    C26 H26 . 0.9300 ?
    C27 C29 . 1.474(13) ?
    C27 C28 . 1.522(13) ?
    C28 H28A . 0.9600 ?
    C28 H28B . 0.9600 ?
    C28 H28C . 0.9600 ?
    C29 C34 . 1.391(12) ?
    C29 C30 . 1.395(13) ?
    C30 C31 . 1.378(13) ?
    C30 H30 . 0.9300 ?
    C31 C32 . 1.357(13) ?
    C31 H31 . 0.9300 ?
    C32 C33 . 1.366(14) ?
    C33 C34 . 1.374(14) ?
    C33 H33 . 0.9300 ?
    C34 H34 . 0.9300 ?
    C1 N3 . 1.333(11) ?
    C1 N1 . 1.367(11) ?
    C1 S1 . 1.667(9) ?
    C2 N2 . 1.310(11) ?
    C2 C4 . 1.478(12) ?
    C2 C3 . 1.482(12) ?
    C3 H3A . 0.9600 ?
    C3 H3B . 0.9600 ?
    C3 H3C . 0.9600 ?
    C4 C5 . 1.360(12) ?
    C4 C9 . 1.388(13) ?
    C5 C6 . 1.394(13) ?
    C5 H5A . 0.9300 ?
    C6 C7 . 1.373(14) ?
    C6 H6 . 0.9300 ?
    C7 C8 . 1.376(14) ?
    C8 C9 . 1.412(13) ?
    C8 H8 . 0.9300 ?
    C9 H9 . 0.9300 ?
    C10 N4 . 1.282(11) ?
    C10 C12 . 1.486(12) ?
    C10 C11 . 1.501(13) ?
    C11 H11A . 0.9600 ?
    C11 H11B . 0.9600 ?
    C11 H11C . 0.9600 ?
    C12 C17 . 1.382(13) ?
    C12 C13 . 1.386(12) ?
    C13 C14 . 1.374(13) ?
    C13 H13 . 0.9300 ?
    C14 C15 . 1.378(13) ?
    C14 H14 . 0.9300 ?
    C15 C16 . 1.374(13) ?
    C16 C17 . 1.363(14) ?
    C16 H16 . 0.9300 ?
    C17 H17 . 0.9300 ?
    N1 N2 . 1.372(10) ?
    N1 H1 . 0.8600 ?
    N3 N4 . 1.350(10) ?
    N3 H3 . 0.8600 ?
loop_
    _geom_angle_atom_site_label_1
    _geom_angle_atom_site_label_2
    _geom_angle_atom_site_label_3
    _geom_angle_site_symmetry_1
    _geom_angle_site_symmetry_3
    _geom_angle
    _geom_angle_publ_flag
    C18 N5 N6 . . 118.9(8) ?
    C18 N5 H5B . . 120.5 ?
    N6 N5 H5B . . 120.5 ?
    C19 N6 N5 . . 119.3(8) ?
    C18 N7 N8 . . 119.5(8) ?
    C18 N7 H7 . . 120.3 ?
    N8 N7 H7 . . 120.3 ?
    C27 N8 N7 . . 118.1(8) ?
    N5 C18 N7 . . 113.3(8) ?
    N5 C18 S2 . . 122.5(7) ?
    N7 C18 S2 . . 124.2(7) ?
    N6 C19 C21 . . 114.5(8) ?
    N6 C19 C20 . . 124.5(8) ?
    C21 C19 C20 . . 121.0(8) ?
    C19 C20 H20A . . 109.5 ?
    C19 C20 H20B . . 109.5 ?
    H20A C20 H20B . . 109.5 ?
    C19 C20 H20C . . 109.5 ?
    H20A C20 H20C . . 109.5 ?
    H20B C20 H20C . . 109.5 ?
    C26 C21 C22 . . 117.5(9) ?
    C26 C21 C19 . . 121.3(9) ?
    C22 C21 C19 . . 121.1(8) ?
    C23 C22 C21 . . 122.3(9) ?
    C23 C22 H22 . . 118.8 ?
    C21 C22 H22 . . 118.8 ?
    C22 C23 C24 . . 117.7(10) ?
    C22 C23 H23 . . 121.2 ?
    C24 C23 H23 . . 121.2 ?
    C23 C24 C25 . . 122.8(9) ?
    C23 C24 Br3 . . 119.1(8) ?
    C25 C24 Br3 . . 117.9(7) ?
    C26 C25 C24 . . 118.3(9) ?
    C26 C25 H25 . . 120.9 ?
    C24 C25 H25 . . 120.9 ?
    C25 C26 C21 . . 121.3(9) ?
    C25 C26 H26 . . 119.4 ?
    C21 C26 H26 . . 119.4 ?
    N8 C27 C29 . . 115.9(9) ?
    N8 C27 C28 . . 125.0(9) ?
    C29 C27 C28 . . 119.0(8) ?
    C27 C28 H28A . . 109.5 ?
    C27 C28 H28B . . 109.5 ?
    H28A C28 H28B . . 109.5 ?
    C27 C28 H28C . . 109.5 ?
    H28A C28 H28C . . 109.5 ?
    H28B C28 H28C . . 109.5 ?
    C34 C29 C30 . . 117.6(9) ?
    C34 C29 C27 . . 122.3(9) ?
    C30 C29 C27 . . 119.9(8) ?
    C31 C30 C29 . . 121.0(9) ?
    C31 C30 H30 . . 119.5 ?
    C29 C30 H30 . . 119.5 ?
    C32 C31 C30 . . 119.6(10) ?
    C32 C31 H31 . . 120.2 ?
    C30 C31 H31 . . 120.2 ?
    C31 C32 C33 . . 121.1(10) ?
    C31 C32 Br4 . . 120.5(8) ?
    C33 C32 Br4 . . 118.4(7) ?
    C32 C33 C34 . . 119.7(9) ?
    C32 C33 H33 . . 120.1 ?
    C34 C33 H33 . . 120.1 ?
    C33 C34 C29 . . 120.9(10) ?
    C33 C34 H34 . . 119.5 ?
    C29 C34 H34 . . 119.5 ?
    N3 C1 N1 . . 113.2(8) ?
    N3 C1 S1 . . 125.1(8) ?
    N1 C1 S1 . . 121.7(7) ?
    N2 C2 C4 . . 115.2(8) ?
    N2 C2 C3 . . 123.0(8) ?
    C4 C2 C3 . . 121.5(8) ?
    C2 C3 H3A . . 109.5 ?
    C2 C3 H3B . . 109.5 ?
    H3A C3 H3B . . 109.5 ?
    C2 C3 H3C . . 109.5 ?
    H3A C3 H3C . . 109.5 ?
    H3B C3 H3C . . 109.5 ?
    C5 C4 C9 . . 118.4(9) ?
    C5 C4 C2 . . 121.7(9) ?
    C9 C4 C2 . . 120.0(9) ?
    C4 C5 C6 . . 120.8(9) ?
    C4 C5 H5A . . 119.6 ?
    C6 C5 H5A . . 119.6 ?
    C7 C6 C5 . . 120.1(9) ?
    C7 C6 H6 . . 119.9 ?
    C5 C6 H6 . . 119.9 ?
    C6 C7 C8 . . 121.3(9) ?
    C6 C7 Br1 . . 119.5(8) ?
    C8 C7 Br1 . . 119.1(8) ?
    C7 C8 C9 . . 117.0(10) ?
    C7 C8 H8 . . 121.5 ?
    C9 C8 H8 . . 121.5 ?
    C4 C9 C8 . . 122.3(10) ?
    C4 C9 H9 . . 118.9 ?
    C8 C9 H9 . . 118.9 ?
    N4 C10 C12 . . 116.0(8) ?
    N4 C10 C11 . . 125.2(9) ?
    C12 C10 C11 . . 118.7(8) ?
    C10 C11 H11A . . 109.5 ?
    C10 C11 H11B . . 109.5 ?
    H11A C11 H11B . . 109.5 ?
    C10 C11 H11C . . 109.5 ?
    H11A C11 H11C . . 109.5 ?
    H11B C11 H11C . . 109.5 ?
    C17 C12 C13 . . 116.2(9) ?
    C17 C12 C10 . . 122.4(8) ?
    C13 C12 C10 . . 121.4(9) ?
    C14 C13 C12 . . 122.5(9) ?
    C14 C13 H13 . . 118.8 ?
    C12 C13 H13 . . 118.8 ?
    C13 C14 C15 . . 119.0(10) ?
    C13 C14 H14 . . 120.5 ?
    C15 C14 H14 . . 120.5 ?
    C16 C15 C14 . . 120.2(9) ?
    C16 C15 Br2 . . 119.1(8) ?
    C14 C15 Br2 . . 120.8(8) ?
    C17 C16 C15 . . 119.3(10) ?
    C17 C16 H16 . . 120.4 ?
    C15 C16 H16 . . 120.4 ?
    C16 C17 C12 . . 122.9(10) ?
    C16 C17 H17 . . 118.6 ?
    C12 C17 H17 . . 118.6 ?
    C1 N1 N2 . . 117.6(7) ?
    C1 N1 H1 . . 121.2 ?
    N2 N1 H1 . . 121.2 ?
    C2 N2 N1 . . 120.2(8) ?
    C1 N3 N4 . . 122.5(8) ?
    C1 N3 H3 . . 118.8 ?
    N4 N3 H3 . . 118.8 ?
    C10 N4 N3 . . 117.5(8) ?
loop_
    _geom_hbond_atom_site_label_D
    _geom_hbond_atom_site_label_H
    _geom_hbond_atom_site_label_A
    _geom_hbond_site_symmetry_A
    _geom_hbond_distance_DH
    _geom_hbond_distance_HA
    _geom_hbond_distance_DA
    _geom_hbond_angle_DHA
    N5 H5B S1 . 0.86 2.71 3.551(8) 168
    N1 H1 S2 . 0.86 2.69 3.551(8) 174
data_global
_journal_date_recd_electronic     2013-03-30
_journal_date_accepted     2013-04-09
_journal_name_full     'Acta Crystallographica, Section E'
_journal_year     2013
_journal_volume     69
_journal_issue      5
_journal_page_first     o723
_journal_page_last     o723
_journal_paper_category     QO
_journal_paper_doi     10.1107/S1600536813009720
_journal_coeditor_code     CV5398
_publ_contact_author_name     'Zhiqing Gao'
_publ_contact_author_address
;
Dongchang College
Liaocheng University,
Liaocheng 250059
People's Republic of China
;
_publ_contact_author_email     'gaozq08@163.com'
_publ_contact_author_fax     '86 635 8239121'
_publ_contact_author_phone     '86 635 8239325'
_publ_section_title
;
1,5-Bis[1-(4-bromophenyl)ethylidene]thiocarbonohydrazide
;
loop_
    _publ_author_name
    _publ_author_address
    'Zhiqing Gao'
;
Dongchang College
Liaocheng University,
Liaocheng 250059
People's Republic of China
;
