# Supplementary material for: 1,5-Bis[1-(4-bromo­phen­yl)ethyl­idene]thio­carbonohydrazide
Source: Acta Crystallogr Sect E Struct Rep Online. 2013 Apr 13;69(Pt 5):o723. doi: 10.1107/S1600536813009720 (PMC3648255; doi:10.1107/S1600536813009720)
Supplement: Supplementary file 2 [file e-69-0o723-Isup2.hkl]

# 
# h,k,l, Fc-squared, Fo-squared, sigma(Fo-squared) and status flag 
# 
data_I
_shelx_title ' gaozq in P-1' 
_shelx_refln_list_code          4 
_shelx_F_calc_maximum      416.10 
_exptl_crystal_F_000       928.00 
_reflns_d_resolution_high  0.8402 
 
loop_ 
 _symmetry_equiv_pos_as_xyz 
 'x, y, z' 
 '-x, -y, -z' 
 
_cell_length_a    11.5800 
_cell_length_b    13.6950 
_cell_length_c    14.2860 
_cell_angle_alpha 118.401 
_cell_angle_beta   90.977 
_cell_angle_gamma 108.404 
 
_shelx_F_squared_multiplier     1.000 
 
loop_ 
 _refln_index_h 
 _refln_index_k 
 _refln_index_l 
 _refln_F_squared_calc 
 _refln_F_squared_meas 
 _refln_F_squared_sigma 
 _refln_observed_status 
   2   0   0      215.27      442.48     28.62 o 
   3   0   0       78.44       44.06     34.78 o 
   4   0   0    18900.04    16617.49    200.75 o 
   5   0   0     3456.10     2908.99     98.06 o 
   6   0   0     1044.82      899.52     80.51 o 
   7   0   0      841.09      737.32     84.33 o 
   8   0   0       79.22      100.93     49.38 o 
   9   0   0      605.17      623.72     60.17 o 
  10   0   0      167.15      158.57    115.54 o 
  11   0   0        4.73       76.12     78.43 o 
  12   0   0      123.63      149.43    143.35 o 
 -13   1   0        1.96      -16.49     80.64 o 
 -12   1   0       12.99      -38.42     99.66 o 
 -11   1   0       63.02       54.05     96.62 o 
 -10   1   0      165.53      153.80    129.84 o 
  -9   1   0      219.51       81.93    112.07 o 
  -8   1   0       36.09      -20.09    107.41 o 
  -7   1   0       25.56       40.18     91.18 o 
  -6   1   0      464.07      341.05     64.96 o 
  -5   1   0      698.28      706.56     61.14 o 
  -4   1   0    16497.82    14752.00    191.24 o 
  -3   1   0      169.23      121.39     30.15 o 
  -2   1   0      584.87      469.76     27.91 o 
   1   1   0     3115.58     3420.98    123.28 o 
   2   1   0      570.07      548.48     56.92 o 
   3   1   0    13941.27    12373.41    414.81 o 
   4   1   0     2749.66     2844.54    134.54 o 
   5   1   0     6239.73     6488.97    301.91 o 
   6   1   0     2334.58     2642.92    200.08 o 
   7   1   0     2583.92     2260.32    166.74 o 
   8   1   0      622.18      609.89    148.48 o 
   9   1   0      134.79      199.20     66.19 o 
  10   1   0       25.54       33.57     52.12 o 
  11   1   0       65.61      122.76     72.59 o 
  12   1   0       18.66        3.86    104.32 o 
 -13   2   0       94.46       63.29    118.15 o 
 -12   2   0       49.28      -43.27    186.23 o 
 -11   2   0      272.23      255.84    153.04 o 
 -10   2   0      882.87      904.98    127.62 o 
  -9   2   0     1660.18     1629.94    133.18 o 
  -8   2   0      339.27      476.21    126.78 o 
  -7   2   0        5.66      -47.14     96.59 o 
  -6   2   0      358.42      226.55     81.96 o 
  -5   2   0     5716.66     5363.83    139.28 o 
  -4   2   0     6643.79     5675.97    119.58 o 
  -3   2   0      437.67      409.43     20.75 o 
  -2   2   0      637.08      546.37     31.00 o 
  -1   2   0       88.75       41.75     17.78 o 
   0   2   0     4886.60     5036.12    604.72 o 
   1   2   0     6345.04     6500.95    301.37 o 
   2   2   0    37661.41    37416.07   2424.71 o 
   3   2   0     2642.37     2490.00    137.99 o 
   4   2   0       57.08       88.16     24.94 o 
   5   2   0      195.94      265.53     33.45 o 
   6   2   0      124.67      141.74     33.82 o 
   7   2   0      768.79      746.45     54.40 o 
   8   2   0       23.65       86.18     61.26 o 
   9   2   0        4.99       47.23    106.63 o 
  10   2   0        0.16       -8.50    122.09 o 
  11   2   0       35.10       59.50     95.05 o 
 -13   3   0        4.96       60.27    207.86 o 
 -12   3   0      150.10      100.47    133.70 o 
 -11   3   0       12.16     -152.23    174.63 o 
 -10   3   0     1021.96     1396.38    190.31 o 
  -9   3   0      708.97      631.87    152.36 o 
  -8   3   0     1370.47     1222.47    144.00 o 
  -7   3   0      248.78      187.07     98.95 o 
  -5   3   0     8041.28     6575.06    843.08 o 
  -4   3   0      229.15      159.46     28.61 o 
  -3   3   0      443.17      461.18     54.94 o 
  -2   3   0     1613.45     1492.99    149.61 o 
  -1   3   0     5144.44     4307.51     95.32 o 
   0   3   0    12322.19    12034.27   1054.91 o 
   1   3   0     5213.85     5654.13    110.07 o 
   2   3   0     1023.27      986.75     41.03 o 
   3   3   0       29.90      -14.73     42.45 o 
   4   3   0      905.29      865.66     50.07 o 
   5   3   0     1165.15     1100.18     43.60 o 
   6   3   0       67.36       82.65     36.59 o 
   7   3   0       17.65       52.13     52.57 o 
   8   3   0      120.93      150.47     61.60 o 
   9   3   0      164.32      206.35     86.56 o 
  10   3   0       21.33        5.41    127.50 o 
  11   3   0        1.27      -20.86     98.13 o 
 -13   4   0       23.41       92.73    223.32 o 
 -12   4   0      788.11      982.87    177.09 o 
 -11   4   0       22.67       -7.73    193.95 o 
 -10   4   0        1.05     -114.36    116.68 o 
  -9   4   0      599.11      743.91    125.27 o 
  -8   4   0     5335.10     4758.12    167.37 o 
  -7   4   0     1444.16     1284.22    104.94 o 
  -6   4   0     7234.75     6296.11    631.60 o 
  -5   4   0     3525.16     2741.96    489.92 o 
  -4   4   0        0.27      -12.38     56.02 o 
  -3   4   0     2565.49     2217.55     51.61 o 
  -2   4   0        0.72      -25.50     52.54 o 
  -1   4   0      457.68      424.00     53.39 o 
   0   4   0     7374.27     7588.02    644.05 o 
   1   4   0      212.86      190.11     18.26 o 
   2   4   0       64.83       63.61     21.91 o 
   3   4   0      594.74      528.69     47.14 o 
   4   4   0     6748.58     6838.51     78.14 o 
   5   4   0     1655.86     1572.81     63.46 o 
   6   4   0      550.58      579.76     48.22 o 
   7   4   0      293.19      384.17    102.03 o 
   8   4   0       22.08      -37.86     74.95 o 
   9   4   0       77.65      130.60     92.73 o 
  10   4   0        0.31       34.77    139.09 o 
 -13   5   0        1.80      109.72    185.45 o 
 -12   5   0      181.72      164.62    233.40 o 
 -11   5   0        0.14     -156.09    132.13 o 
 -10   5   0      470.79      646.33    137.62 o 
  -9   5   0     1421.43     1449.08    127.72 o 
  -8   5   0      651.37      662.80    105.18 o 
  -7   5   0      457.27      404.28     43.30 o 
  -6   5   0     1521.11     1225.65    178.57 o 
  -5   5   0    17820.94    14980.17   1120.72 o 
  -4   5   0        3.05        5.41     24.50 o 
  -3   5   0     2116.81     1761.31     50.85 o 
  -2   5   0      133.74       95.85     50.24 o 
  -1   5   0     1482.47     1294.78     82.18 o 
   0   5   0     1769.90     2045.97     73.10 o 
   1   5   0      801.67      600.00     73.52 o 
   2   5   0     1353.14     1314.40     91.48 o 
   3   5   0      108.47       74.41     35.53 o 
   4   5   0      566.00      607.02     47.95 o 
   5   5   0     2920.48     3033.83    217.50 o 
   6   5   0      353.60      243.08     79.44 o 
   7   5   0     1250.98     1399.75    129.99 o 
   8   5   0       99.44      108.96     89.64 o 
   9   5   0      191.92      131.38    129.07 o 
  10   5   0        3.57       54.86    109.72 o 
 -13   6   0        0.36       69.54    178.50 o 
 -12   6   0      504.97      749.12    229.61 o 
 -11   6   0       23.88       48.68    191.64 o 
 -10   6   0     2082.99     2120.65    158.78 o 
  -9   6   0      743.19     1191.83    166.28 o 
  -8   6   0      450.11      377.31    128.35 o 
  -7   6   0        4.08       23.43     58.73 o 
  -6   6   0    12765.96    11215.05   1101.85 o 
  -5   6   0     3934.28     2905.67    104.24 o 
  -4   6   0     1108.62     1262.70     47.08 o 
  -3   6   0      273.21      223.41     52.57 o 
  -2   6   0     2976.59     2587.12    100.25 o 
  -1   6   0     4999.75     5430.36    158.34 o 
   0   6   0      189.84      180.62     61.08 o 
   1   6   0     3038.11     3223.29     88.79 o 
   2   6   0      392.09      387.74     65.75 o 
   3   6   0      895.61      923.15     47.37 o 
   4   6   0      630.13      640.74     83.45 o 
   5   6   0      108.48      157.07     84.12 o 
   6   6   0      258.09      234.72     87.41 o 
   7   6   0      445.01      481.62     93.54 o 
   8   6   0       96.66      149.92    132.15 o 
   9   6   0        1.45       83.45    105.86 o 
 -13   7   0        2.89      103.54    183.13 o 
 -12   7   0        0.07      187.77    221.77 o 
 -11   7   0        2.25       51.00    130.59 o 
 -10   7   0      945.73     1351.33    140.01 o 
  -9   7   0      709.51      882.40    123.74 o 
  -8   7   0      597.64      724.58    122.95 o 
  -7   7   0      143.78      119.10     47.92 o 
  -6   7   0     5169.68     4063.54    201.25 o 
  -5   7   0     5738.61     4771.22     87.82 o 
  -4   7   0     1702.14     1449.95    158.46 o 
  -3   7   0     5755.56     4480.13    231.29 o 
  -2   7   0     9356.15     9891.30    198.52 o 
  -1   7   0     3654.51     3928.41    152.35 o 
   0   7   0      212.78      146.86    112.85 o 
   1   7   0     5488.03     5355.25    802.28 o 
   2   7   0     1744.54     1656.30    487.97 o 
   3   7   0      676.87      639.65    176.72 o 
   4   7   0      440.85      541.82    159.65 o 
   5   7   0     1137.96     1339.81    290.52 o 
   6   7   0        5.64       61.04    125.18 o 
   7   7   0       81.93       47.14    138.33 o 
   8   7   0        0.74       77.27    154.54 o 
 -13   8   0       88.45      224.88    173.10 o 
 -12   8   0       28.49      429.64    160.73 o 
 -11   8   0       44.54      131.37    171.55 o 
 -10   8   0      355.27      514.82    166.97 o 
  -9   8   0      248.18      262.02    127.53 o 
  -8   8   0      642.50      745.47    119.86 o 
  -7   8   0     2167.90     1741.44     67.58 o 
  -6   8   0      256.49      282.28     49.90 o 
  -5   8   0      479.49      402.41     44.14 o 
  -4   8   0      364.44      289.45     43.97 o 
  -3   8   0     7044.33     7153.28    181.12 o 
  -2   8   0      610.64      586.24     95.90 o 
  -1   8   0      689.98      823.74    135.36 o 
   0   8   0       57.48       32.46    132.14 o 
   1   8   0     2196.53     2297.51    320.82 o 
   2   8   0     1834.05     2142.95    308.62 o 
   3   8   0        0.89       21.07     89.16 o 
   4   8   0       31.99       14.18     74.77 o 
   5   8   0       24.18       -3.18     84.05 o 
   6   8   0      233.78      391.08    131.39 o 
   7   8   0        7.68       26.27    101.23 o 
 -13   9   0      400.04      507.08    170.06 o 
 -12   9   0       34.71      234.14    187.77 o 
 -11   9   0      287.83      445.98    176.23 o 
 -10   9   0      249.01      214.10    114.39 o 
  -9   9   0      160.01      243.45     89.65 o 
  -8   9   0       14.25      -24.55     52.01 o 
  -7   9   0      125.62       98.37     59.72 o 
  -6   9   0        7.96      -31.21     49.43 o 
  -5   9   0      871.36      682.25     95.15 o 
  -4   9   0       28.29       -8.48     55.55 o 
  -3   9   0     3252.98     3006.41    402.36 o 
  -2   9   0      666.96      629.53    109.05 o 
  -1   9   0     2505.61     3234.80    191.47 o 
   0   9   0        1.94       65.68    109.72 o 
   1   9   0       76.63      193.65    100.24 o 
   2   9   0      750.48      735.18    269.13 o 
   3   9   0       50.06       43.93    100.89 o 
   4   9   0      308.91      366.66    145.31 o 
   5   9   0      109.00      112.33    118.50 o 
   6   9   0        1.68      -14.68    107.41 o 
 -12  10   0      145.45      261.21    174.66 o 
 -11  10   0        3.89      -41.73    118.22 o 
 -10  10   0       49.27       72.64    135.23 o 
  -9  10   0        5.77       44.82     81.91 o 
  -8  10   0      334.38      273.10     57.66 o 
  -7  10   0       32.96        7.10     54.45 o 
  -6  10   0      423.02      355.89     68.99 o 
  -5  10   0      357.82      222.28     50.49 o 
  -4  10   0       70.61       40.35     56.82 o 
  -3  10   0     1970.91     1695.78    251.72 o 
  -2  10   0      665.67      774.09    127.60 o 
  -1  10   0      990.67     1288.80    141.57 o 
   0  10   0      927.16     1356.74    158.57 o 
   1  10   0      268.39      368.69    196.32 o 
   2  10   0        2.53       10.83    114.79 o 
   3  10   0       40.57      168.27    132.91 o 
   4  10   0       68.04      170.58    143.73 o 
   5  10   0        7.05       26.41     97.17 o 
 -12  11   0        8.59       94.27    175.41 o 
 -11  11   0      311.64      393.42    129.85 o 
 -10  11   0      122.82      108.96    130.60 o 
  -9  11   0      883.79      723.11    102.86 o 
  -8  11   0        4.48      -61.86     58.75 o 
  -7  11   0      125.05      171.80     93.51 o 
  -6  11   0       66.23       79.78     66.56 o 
  -5  11   0      943.75      836.85     93.59 o 
  -4  11   0      698.57      674.42     73.02 o 
  -3  11   0       42.76       85.00    119.00 o 
  -2  11   0      131.15      176.20    130.61 o 
  -1  11   0     3254.90     3931.89    214.78 o 
   0  11   0      638.46      906.98    174.75 o 
   1  11   0       89.41      448.21    231.83 o 
   2  11   0      162.07      652.27    243.44 o 
   3  11   0       54.48      295.00    129.86 o 
   4  11   0        4.27      112.91    106.86 o 
 -11  12   0     1043.97     1174.83    178.66 o 
 -10  12   0      716.96      481.71    105.93 o 
  -9  12   0      133.54       99.69    118.24 o 
  -8  12   0        6.89       41.68     69.42 o 
  -7  12   0      310.14      369.71     73.88 o 
  -6  12   0      326.13      371.80    133.34 o 
  -5  12   0       60.82       95.82    161.51 o 
  -4  12   0       85.60      125.96    132.92 o 
  -3  12   0       40.43      201.69    146.82 o 
  -2  12   0      128.99      148.38    210.20 o 
  -1  12   0      303.10      256.62    164.64 o 
   0  12   0       95.84      597.36    241.11 o 
   1  12   0      554.92      947.06    252.03 o 
   2  12   0      487.55     1321.14    280.62 o 
 -10  13   0      369.21      141.45    101.26 o 
  -9  13   0      812.24      587.69    131.46 o 
  -8  13   0      843.79      687.28     85.83 o 
  -7  13   0      196.04      196.93     86.38 o 
  -6  13   0      313.04      397.29    127.53 o 
  -5  13   0      163.46      311.45    190.12 o 
  -4  13   0      410.06      596.76    160.01 o 
  -3  13   0       54.73      132.91    158.41 o 
  -2  13   0       48.68      192.41    227.96 o 
  -1  13   0       23.49      374.00    246.50 o 
   0  13   0       29.58      309.86    251.91 o 
  -7  14   0      250.46      219.50    136.80 o 
  -6  14   0      109.31      204.01    149.15 o 
  -5  14   0       89.98      431.98    208.65 o 
  -4  14   0      322.17      552.65    177.00 o 
  -3  14   0       16.88      330.72    176.18 o 
   1 -14   1      169.46      417.33    295.99 o 
   2 -14   1        2.06      429.63    268.13 o 
   3 -14   1      371.05      517.12    200.97 o 
   4 -14   1       21.21       52.55    175.41 o 
   5 -14   1       10.43      141.41    220.22 o 
   6 -14   1      117.67      462.13    196.29 o 
   7 -14   1       42.98      328.41    174.64 o 
   8 -14   1       34.18      111.27    143.73 o 
  -1 -13   1       27.66      476.77    214.82 o 
   0 -13   1       48.02      464.42    284.37 o 
   1 -13   1       45.61       92.73    268.14 o 
   2 -13   1      227.82      245.77    185.49 o 
   3 -13   1       14.33       95.82    226.41 o 
   4 -13   1       17.79      341.54    203.23 o 
   5 -13   1      308.96      497.00    153.04 o 
   6 -13   1       77.95      279.74    129.82 o 
   7 -13   1       80.18       71.97     69.92 o 
   8 -13   1      100.51      133.02     71.31 o 
   9 -13   1       11.97       41.73    102.77 o 
  10 -13   1      148.56       88.10    117.47 o 
  -3 -12   1       76.47       67.50    107.88 o 
  -2 -12   1      110.93      514.68    209.43 o 
  -1 -12   1        4.64        7.73    195.50 o 
   0 -12   1       32.83      396.41    249.59 o 
   1 -12   1      150.12      643.76    231.07 o 
   2 -12   1        4.97      132.91    156.86 o 
   3 -12   1     1024.24     1371.48    216.59 o 
   4 -12   1     1503.30     1811.77    165.62 o 
   5 -12   1      399.09      568.95    166.20 o 
   6 -12   1       94.48      115.72     81.49 o 
   7 -12   1      132.95      169.92     83.23 o 
   8 -12   1      267.97      202.10     69.06 o 
   9 -12   1       34.92       63.36    126.73 o 
  10 -12   1        0.09      -44.04    149.91 o 
  11 -12   1       94.81      295.20    161.51 o 
  -4 -11   1      108.61      281.58    102.88 o 
  -3 -11   1      231.84      401.34    116.57 o 
  -2 -11   1       97.75      270.73    116.73 o 
  -1 -11   1        3.87      175.41    238.77 o 
   0 -11   1     1770.49     2782.36    215.99 o 
   1 -11   1     2022.05     3168.94    202.12 o 
   2 -11   1       76.05      221.01    189.33 o 
   3 -11   1     1137.76     1617.82    163.25 o 
   4 -11   1      759.31      724.17    274.16 o 
   5 -11   1     3316.25     3675.70    639.87 o 
   6 -11   1       91.20       68.02     73.89 o 
   7 -11   1      793.94      789.60     75.37 o 
   8 -11   1       26.63      -22.79     73.31 o 
   9 -11   1      568.89      560.54    134.53 o 
  10 -11   1       23.38       92.73    112.82 o 
  11 -11   1       53.87      -10.05    156.09 o 
  12 -11   1        4.61       68.77    179.27 o 
  -6 -10   1        1.42       45.59    119.00 o 
  -5 -10   1       53.65       16.33    101.23 o 
  -4 -10   1       86.86      176.35     94.59 o 
  -3 -10   1     1053.33      980.09    425.06 o 
  -2 -10   1      118.75      265.26    108.75 o 
  -1 -10   1      159.25      322.36    112.86 o 
   0 -10   1      515.84      833.48    157.73 o 
   1 -10   1     2402.71     2809.15    187.54 o 
   2 -10   1       75.22      176.97    123.64 o 
   3 -10   1     1763.16     1802.57    385.26 o 
   4 -10   1     2047.76     1952.23    604.63 o 
   5 -10   1      209.73      196.20     69.90 o 
   6 -10   1       95.86       97.31     74.19 o 
   7 -10   1     3661.83     3782.34    259.56 o 
   8 -10   1     1751.97     1679.76     85.38 o 
   9 -10   1       89.77      176.97    102.78 o 
  10 -10   1        5.20      248.81    155.32 o 
  11 -10   1       98.60      138.33    159.97 o 
  12 -10   1      230.99      525.55    156.12 o 
  -7  -9   1        0.94      -22.41    155.31 o 
  -6  -9   1       21.87      216.36    135.23 o 
  -5  -9   1      533.09      542.93    112.09 o 
  -4  -9   1       91.86      185.86     99.30 o 
  -3  -9   1      266.89      371.82    115.94 o 
  -2  -9   1       15.53       -2.17     68.10 o 
  -1  -9   1       46.89       89.17     72.14 o 
   0  -9   1      249.87      337.78    166.96 o 
   1  -9   1      316.87      366.42    119.82 o 
   2  -9   1     1095.04      935.00    272.40 o 
   3  -9   1     4736.51     4148.61    952.72 o 
   4  -9   1      622.20      611.23    137.66 o 
   5  -9   1       13.25      -15.16     42.31 o 
   6  -9   1     3180.78     2674.52     83.56 o 
   7  -9   1     2745.51     2647.56     92.89 o 
   8  -9   1     1374.25     1409.36    131.57 o 
   9  -9   1        2.86       68.77    145.27 o 
  10  -9   1      456.57      505.59    116.73 o 
  11  -9   1      111.43      258.89    176.97 o 
  12  -9   1      328.37      978.55    223.38 o 
  13  -9   1        0.80       -6.95    174.63 o 
  -8  -8   1        2.57      -37.09    123.63 o 
  -7  -8   1      128.13      197.84    161.52 o 
  -6  -8   1      134.15      168.47    102.01 o 
  -5  -8   1      797.37      905.40    185.61 o 
  -4  -8   1        7.21      -52.68    161.11 o 
  -3  -8   1     1744.42     1824.81    288.83 o 
  -2  -8   1       40.89       -1.29     84.08 o 
  -1  -8   1       96.81       75.17     73.10 o 
   0  -8   1      352.86      377.67     72.30 o 
   1  -8   1     1589.83     2047.92    150.26 o 
   2  -8   1      161.45      156.34     41.05 o 
   3  -8   1     1313.56     1224.92    132.01 o 
   4  -8   1        5.12       41.86     50.99 o 
   5  -8   1     2250.81     2258.85    112.02 o 
   6  -8   1       11.22       11.40     55.36 o 
   7  -8   1     1425.68     1348.02     72.86 o 
   8  -8   1      947.47     1108.58    140.80 o 
   9  -8   1     3486.78     4260.78    204.82 o 
  10  -8   1      266.88      292.94    122.12 o 
  11  -8   1      115.71      241.11    196.29 o 
  12  -8   1       50.46        6.95    159.19 o 
  13  -8   1       64.98      265.83    186.23 o 
  -9  -7   1        6.14      120.54    159.95 o 
  -8  -7   1        6.30       23.95    112.04 o 
  -7  -7   1      322.26      331.60    111.31 o 
  -6  -7   1      148.27      204.03    102.01 o 
  -5  -7   1       73.28       21.10     85.78 o 
  -4  -7   1      280.64      350.60     67.77 o 
  -3  -7   1     1118.42     1134.84     83.28 o 
  -2  -7   1     2180.71     2126.02    388.34 o 
  -1  -7   1      184.69      133.05     55.26 o 
   0  -7   1       60.70      -21.88     58.28 o 
   1  -7   1        0.80      -68.77     93.50 o 
   2  -7   1     1711.36     1375.16    118.58 o 
   3  -7   1     1727.60     1617.69    138.73 o 
   4  -7   1       32.98        1.19     84.23 o 
   5  -7   1     4108.70     4063.29    174.62 o 
   6  -7   1        0.86      -17.17     57.00 o 
   7  -7   1     1943.18     2253.16    413.75 o 
   8  -7   1      177.61      146.08     98.16 o 
   9  -7   1     1686.65     1969.74    137.82 o 
  10  -7   1      161.59      247.31    171.57 o 
  11  -7   1        4.59       37.86    137.54 o 
  12  -7   1      172.65      366.33    235.72 o 
  13  -7   1       88.95      318.38    249.61 o 
  -9  -6   1        5.71       37.86    153.00 o 
  -8  -6   1        1.55       46.36    105.09 o 
  -7  -6   1       97.36      242.66    129.06 o 
  -6  -6   1       11.78      -33.70     85.46 o 
  -5  -6   1      481.18      537.19    182.08 o 
  -4  -6   1      139.21       14.08    187.42 o 
  -3  -6   1      432.83      401.39     83.67 o 
  -2  -6   1      347.44      292.87     64.56 o 
  -1  -6   1      165.70      169.69     53.83 o 
   0  -6   1     7119.86     7369.41    113.66 o 
   1  -6   1     6487.50     6485.74    155.78 o 
   2  -6   1      112.43       71.11     72.65 o 
   3  -6   1      890.53      730.13     82.05 o 
   4  -6   1      952.13      978.80     68.51 o 
   5  -6   1      802.32      698.08     45.92 o 
   6  -6   1        4.50      -31.97     37.50 o 
   7  -6   1     1627.59     1738.10     69.18 o 
   8  -6   1     2355.78     2798.31    140.30 o 
   9  -6   1       89.71       -3.09    107.42 o 
  10  -6   1      645.59      717.60    180.95 o 
  11  -6   1      773.20      766.38    165.49 o 
  12  -6   1     1015.65     1203.53    184.09 o 
  13  -6   1        1.70       -7.73    239.54 o 
 -10  -5   1       45.60       10.05    143.73 o 
  -9  -5   1      107.01      284.39    134.47 o 
  -8  -5   1        3.22      -19.32     81.91 o 
  -7  -5   1      269.50      234.20    107.44 o 
  -6  -5   1      781.29      839.38    113.70 o 
  -5  -5   1      984.65     1111.15     51.70 o 
  -4  -5   1      294.18      180.31     54.98 o 
  -3  -5   1      565.83      511.61    170.93 o 
  -2  -5   1      802.64      658.60     45.79 o 
  -1  -5   1     3023.57     2429.05    271.01 o 
   0  -5   1     1100.69     1030.83    209.94 o 
   1  -5   1     3447.80     2618.34     91.95 o 
   2  -5   1     2194.21     1882.78     67.98 o 
   3  -5   1      324.74      354.39     49.88 o 
   4  -5   1       65.45       32.22     29.75 o 
   5  -5   1       17.26      -13.48     31.34 o 
   6  -5   1     1169.11     1139.77    238.09 o 
   7  -5   1     1805.24     1784.09     97.24 o 
   8  -5   1      648.13      583.92    105.18 o 
   9  -5   1      294.17      265.14    152.28 o 
  10  -5   1        1.02      -72.63    125.18 o 
  11  -5   1      145.51      142.97    193.21 o 
  12  -5   1       26.97       10.82    210.95 o 
  13  -5   1       20.71      -84.23    206.32 o 
 -11  -4   1       24.91      203.23    119.77 o 
 -10  -4   1       33.06      -57.95     98.91 o 
  -9  -4   1      339.24      406.58    125.22 o 
  -8  -4   1        6.37        0.00     78.04 o 
  -7  -4   1      266.62      262.03    100.48 o 
  -6  -4   1      662.57      729.56     76.26 o 
  -5  -4   1     2977.58     3160.16    195.62 o 
  -4  -4   1      647.97      614.73     32.12 o 
  -3  -4   1    18253.50    18364.64    237.93 o 
  -2  -4   1     6973.75     6951.93    378.27 o 
  -1  -4   1     4517.09     4501.33    892.77 o 
   0  -4   1     4396.22     3616.57    181.97 o 
   1  -4   1    35527.86    32601.11    256.43 o 
   2  -4   1    26475.53    21004.74   1781.89 o 
   3  -4   1       16.34       -4.26     22.44 o 
   4  -4   1        0.26       -6.89     27.93 o 
   5  -4   1     1075.31     1032.76     74.35 o 
   6  -4   1     4824.39     4592.18    135.23 o 
   7  -4   1      205.95      168.51     81.16 o 
   8  -4   1      961.47      719.59    140.82 o 
   9  -4   1      199.88       44.83    106.66 o 
  10  -4   1        1.18      -10.05    117.45 o 
  11  -4   1      194.61      230.31    133.71 o 
  12  -4   1      114.64       51.78    183.93 o 
  13  -4   1       21.75     -247.27    217.14 o 
 -11  -3   1       15.47       14.68    140.63 o 
 -10  -3   1        7.77      -47.91    122.86 o 
  -9  -3   1      497.39      738.33    124.47 o 
  -8  -3   1      200.89      260.49     63.23 o 
  -7  -3   1      672.34      743.69     54.61 o 
  -6  -3   1      365.88      498.90     56.73 o 
  -5  -3   1      105.83      132.68     31.60 o 
  -4  -3   1     2315.62     2266.40    117.04 o 
  -3  -3   1     5322.16     4918.55    179.52 o 
  -2  -3   1    24476.21    24272.23    785.46 o 
  -1  -3   1     1985.38     2000.81    212.36 o 
   0  -3   1      119.46      189.67     23.74 o 
   1  -3   1       82.84      111.52     15.96 o 
   2  -3   1    56419.05    42366.73   4801.90 o 
   3  -3   1       25.69       52.66     20.96 o 
   4  -3   1     4561.80     3550.81    104.38 o 
   5  -3   1      754.19      795.83    131.58 o 
   6  -3   1    11637.49    11195.67    212.27 o 
   7  -3   1      780.07      700.94     95.16 o 
   8  -3   1     2058.24     2000.89    158.09 o 
   9  -3   1      139.35       32.46    137.57 o 
  10  -3   1      247.75       84.25    145.31 o 
  11  -3   1        1.55      -28.59    150.68 o 
  12  -3   1       86.56       59.50    198.60 o 
  13  -3   1       60.55      -62.59    227.96 o 
 -12  -2   1       88.44      170.78    153.78 o 
 -11  -2   1       55.94       -2.32    136.00 o 
 -10  -2   1        3.16      -80.36     86.54 o 
  -9  -2   1        3.71       36.01     65.01 o 
  -8  -2   1     1385.82     1462.10     74.44 o 
  -7  -2   1        0.94       32.10    112.82 o 
  -6  -2   1      826.77      906.22     95.61 o 
  -5  -2   1      430.37      546.33     54.59 o 
  -4  -2   1     1232.94     1274.26    104.22 o 
  -3  -2   1     4276.97     4173.77    135.57 o 
  -2  -2   1     4408.17     3917.47    205.67 o 
  -1  -2   1      111.29      115.23     15.03 o 
   0  -2   1     2642.57     2373.84    169.99 o 
   1  -2   1      635.56      554.63     18.37 o 
   2  -2   1    28467.12    24789.11   1287.62 o 
   3  -2   1     4269.12     4083.31     94.10 o 
   4  -2   1    23439.56    19514.27    236.23 o 
   5  -2   1      816.16      645.59     65.02 o 
   6  -2   1     1888.69     1799.64    112.43 o 
   7  -2   1      548.43      563.02    103.63 o 
   8  -2   1      774.30      671.43     88.18 o 
   9  -2   1     1319.86     1183.40    106.81 o 
  10  -2   1       13.48       20.86    139.09 o 
  11  -2   1        1.12       -9.27    173.86 o 
  12  -2   1       19.18       -1.81     91.97 o 
  13  -2   1        3.95      -35.41     93.56 o 
 -12  -1   1      264.22      247.33     95.07 o 
 -11  -1   1       39.97      122.51    179.66 o 
 -10  -1   1       13.26       -5.60     96.59 o 
  -9  -1   1      377.35      567.37    218.00 o 
  -8  -1   1      877.32      883.70     61.69 o 
  -7  -1   1       20.26       40.29     42.65 o 
  -6  -1   1       31.84       82.48     27.45 o 
  -5  -1   1     1030.26     1090.66     63.99 o 
  -4  -1   1     1299.18     1202.53     34.11 o 
  -3  -1   1    13179.43    12549.36    425.60 o 
  -2  -1   1     2111.28     1852.30    191.78 o 
  -1  -1   1      956.68     1933.60     34.22 o 
   1  -1   1      115.68      112.15     13.92 o 
   2  -1   1    11117.98    10637.55    124.68 o 
   3  -1   1     8952.20     7999.97    119.45 o 
   4  -1   1      530.23      472.78     44.88 o 
   5  -1   1     2295.11     2139.88     88.51 o 
   6  -1   1        8.17      -11.59     43.27 o 
   7  -1   1      736.35      550.01     71.94 o 
   8  -1   1      176.29      214.86    108.98 o 
   9  -1   1      426.45      537.31    130.65 o 
  10  -1   1       43.09       77.20     67.48 o 
  11  -1   1        5.76      -31.61     65.59 o 
  12  -1   1        7.10       36.42     80.31 o 
 -12   0   1       55.81      110.86    144.12 o 
 -11   0   1       84.23      102.65    112.44 o 
 -10   0   1      193.61      189.82     98.93 o 
  -9   0   1        2.77      -14.68    111.27 o 
  -8   0   1     1487.50     1512.89    108.40 o 
  -7   0   1     1677.95     1734.52    120.08 o 
  -6   0   1     4762.91     4182.70    134.02 o 
  -5   0   1      683.64      616.74     66.55 o 
  -4   0   1      482.85      436.36     43.33 o 
  -3   0   1    36109.92    32825.66    286.09 o 
  -2   0   1       16.19       34.77     21.64 o 
   1   0   1      160.67      227.43     17.79 o 
   2   0   1     5942.50     5420.91    452.35 o 
   3   0   1      948.95      996.37     31.30 o 
   4   0   1     3343.08     3159.32    239.91 o 
   5   0   1      467.11      539.81     78.22 o 
   6   0   1     4243.75     4822.55    509.94 o 
   7   0   1      352.06      371.17     52.57 o 
   8   0   1       30.27       60.27     49.18 o 
   9   0   1       49.98       95.51     55.67 o 
  10   0   1      139.25      216.39     63.82 o 
  11   0   1      150.14      197.50     94.28 o 
  12   0   1        1.74       62.38     92.56 o 
 -13   1   1        4.61       20.40    111.34 o 
 -12   1   1        8.86       44.60     94.69 o 
 -11   1   1       71.03      -56.41    149.92 o 
 -10   1   1     1333.49     1311.70    140.84 o 
  -9   1   1       15.23      -59.50    136.77 o 
  -8   1   1     1120.49     1112.88    134.66 o 
  -7   1   1      327.86      338.62     78.86 o 
  -6   1   1     4911.92     3993.29    121.62 o 
  -5   1   1      111.29       43.28     64.92 o 
  -4   1   1     6652.26     5537.50    110.12 o 
  -3   1   1    36759.88    36378.50    315.83 o 
  -2   1   1      141.07      167.02     23.20 o 
  -1   1   1     4150.97     3834.63     60.29 o 
   0   1   1       62.83       61.60      8.69 o 
   1   1   1     7782.47     8586.92    172.62 o 
   2   1   1    21043.41    22083.00   1080.84 o 
   3   1   1     1537.42     1404.47     33.44 o 
   4   1   1     3463.36     2926.74    171.48 o 
   5   1   1      301.52      277.34     30.16 o 
   6   1   1     5647.63     5240.29    486.08 o 
   7   1   1     2034.40     2008.02     68.96 o 
   8   1   1      394.14      523.31     60.64 o 
   9   1   1      339.47      442.71     71.12 o 
  10   1   1      139.02      193.64     60.54 o 
  11   1   1       67.12       64.79     88.44 o 
  12   1   1        6.90      149.91    139.86 o 
 -13   2   1       16.52       61.82    190.86 o 
 -12   2   1      115.74       81.92    190.11 o 
 -11   2   1       34.43      -84.23    176.96 o 
 -10   2   1      535.56      329.38    166.23 o 
  -9   2   1      323.29      173.16    141.46 o 
  -8   2   1     4432.59     4586.58    181.94 o 
  -7   2   1     1251.32     1085.50    117.69 o 
  -6   2   1     2374.30     1991.46    100.89 o 
  -5   2   1       42.80       84.57     99.69 o 
  -4   2   1    12891.89    12833.31    364.60 o 
  -3   2   1    10466.71    10856.86    538.34 o 
  -2   2   1     2625.18     3184.65     71.05 o 
  -1   2   1      827.60      978.71     50.41 o 
   0   2   1      889.12      836.22    100.43 o 
   1   2   1     5735.68     6078.10    105.36 o 
   2   2   1     3504.29     3691.81     45.13 o 
   3   2   1     4516.19     4523.35     53.77 o 
   4   2   1     2608.84     2499.22    149.60 o 
   5   2   1     2039.51     2028.14     48.91 o 
   6   2   1     1118.71     1057.62     43.75 o 
   7   2   1     1391.64     1445.92     65.67 o 
   8   2   1      348.55      379.57     55.03 o 
   9   2   1     1230.16     1358.09     83.14 o 
  10   2   1        3.25     -162.27    108.18 o 
  11   2   1       10.07       36.32    128.27 o 
 -13   3   1       16.99      -61.82    232.59 o 
 -12   3   1      467.48      435.23    163.89 o 
 -11   3   1       60.40       -7.73    147.60 o 
 -10   3   1      106.14       67.23    124.42 o 
  -9   3   1      270.87      293.73    138.36 o 
  -8   3   1     8301.15     8765.25    219.66 o 
  -7   3   1      389.78      320.10     79.64 o 
  -6   3   1      970.48      735.28    124.24 o 
  -5   3   1     5138.15     4151.26    618.56 o 
  -4   3   1    14172.44    14017.51    587.72 o 
  -3   3   1     8217.84     7547.92    275.88 o 
  -2   3   1      739.65      577.78     43.37 o 
  -1   3   1     7802.60     7519.10    129.08 o 
   0   3   1     6934.93     7382.42     90.16 o 
   1   3   1     5568.38     5539.17     57.11 o 
   2   3   1      371.66      351.95     26.87 o 
   3   3   1     3537.72     3186.28    246.80 o 
   4   3   1     1065.75      898.49    156.61 o 
   5   3   1       54.67       56.31     31.13 o 
   6   3   1      280.06      247.03     39.22 o 
   7   3   1      137.80      133.12     46.99 o 
   8   3   1        6.85       15.82     59.41 o 
   9   3   1      267.32      311.49     88.11 o 
  10   3   1       35.77      -13.91    122.86 o 
  11   3   1        0.92       64.13    141.41 o 
 -13   4   1       29.09       20.86    242.64 o 
 -12   4   1      587.35      864.39    187.88 o 
 -11   4   1      186.89      166.17    147.62 o 
 -10   4   1       84.38       78.05    115.14 o 
  -9   4   1      208.56      217.96    143.76 o 
  -8   4   1     2685.77     2928.63    163.65 o 
  -7   4   1      987.62      598.70    259.64 o 
  -6   4   1     5996.54     5140.25    710.85 o 
  -5   4   1     5985.68     5643.92    472.55 o 
  -4   4   1    17190.61    16688.31    308.91 o 
  -3   4   1    23202.19    19046.69    223.23 o 
  -2   4   1    13750.56    14173.73    197.39 o 
  -1   4   1     6324.02     6602.71    149.13 o 
   0   4   1     6143.18     6774.91    156.38 o 
   1   4   1     1035.45      975.71     42.18 o 
   2   4   1       10.02      -18.13     36.88 o 
   3   4   1     8005.78     8858.54    691.88 o 
   4   4   1     1745.21     1781.70    221.38 o 
   5   4   1        9.52       49.21     38.30 o 
   6   4   1       22.44       20.52     40.48 o 
   7   4   1       23.77       53.32     86.55 o 
   8   4   1       12.53      -20.86     70.32 o 
   9   4   1        0.99      -45.59     79.59 o 
  10   4   1        3.63       -3.09     90.41 o 
 -13   5   1       23.91       98.91    261.95 o 
 -12   5   1        2.31      154.54    225.63 o 
 -11   5   1       53.90      -51.77    183.14 o 
 -10   5   1        5.68      -14.68    112.82 o 
  -9   5   1      333.58      370.28    113.64 o 
  -8   5   1        3.88       56.41     79.59 o 
  -7   5   1     1173.88      875.71    272.85 o 
  -6   5   1     1401.24     1192.58     50.92 o 
  -5   5   1     2210.62     1841.48     93.09 o 
  -4   5   1      432.05      541.16     56.84 o 
  -3   5   1       55.19       -4.64     47.14 o 
  -2   5   1      627.09      585.71     67.31 o 
  -1   5   1    15987.14    17217.69    250.50 o 
   0   5   1       28.90        8.50     58.73 o 
   1   5   1        4.62      -56.06     41.54 o 
   2   5   1      113.96      136.28     40.02 o 
   3   5   1     2408.20     2582.81    164.42 o 
   4   5   1     1985.57     2252.54    126.78 o 
   5   5   1      443.05      474.25     51.07 o 
   6   5   1        3.41       30.92     57.14 o 
   7   5   1       12.93       83.45    106.64 o 
   8   5   1      202.75      193.99    122.11 o 
   9   5   1       43.33       53.32    133.68 o 
 -13   6   1      133.37      454.41    248.84 o 
 -12   6   1       11.30      -20.86    212.50 o 
 -11   6   1     1128.95     1759.20    202.69 o 
 -10   6   1       89.14      165.38    125.96 o 
  -8   6   1      856.33      792.91     95.15 o 
  -7   6   1      574.04      459.13     45.19 o 
  -6   6   1       59.35       58.37     43.46 o 
  -5   6   1      234.93      167.61     43.45 o 
  -4   6   1     2024.90     1823.07     93.44 o 
  -3   6   1     7851.13     7451.83    170.00 o 
  -2   6   1      453.77      373.52     92.03 o 
  -1   6   1      430.01      402.11    104.39 o 
   0   6   1      153.04      104.34    109.75 o 
   1   6   1     4908.05     5081.43    501.43 o 
   2   6   1        0.03      -24.86     47.16 o 
   3   6   1      116.98       92.92     44.41 o 
   4   6   1      127.91       92.25     74.49 o 
   5   6   1       41.81       34.05     79.17 o 
   6   6   1      114.71      170.02    114.37 o 
   7   6   1        0.85      -30.91     87.32 o 
   8   6   1        0.75      -20.86     98.13 o 
   9   6   1      199.69      150.70    144.52 o 
 -13   7   1       30.44      175.41    174.64 o 
 -12   7   1      364.19      494.71    153.82 o 
 -11   7   1       99.78      159.19    129.83 o 
 -10   7   1        1.99       21.64    150.68 o 
  -9   7   1        5.50      -64.91    127.50 o 
  -8   7   1      227.04      196.32    107.44 o 
  -7   7   1      110.57       96.27     54.59 o 
  -6   7   1      234.19      219.26     47.64 o 
  -5   7   1       99.03       41.14     42.93 o 
  -4   7   1     1142.21     1107.68     89.79 o 
  -3   7   1     1429.42     1510.91    126.23 o 
  -2   7   1       19.76      -67.23     80.36 o 
  -1   7   1      977.99     1171.62    140.84 o 
   0   7   1     1746.03     1918.87    130.15 o 
   1   7   1      987.27     1239.36     95.15 o 
   2   7   1        0.91       -4.56     64.41 o 
   3   7   1     1971.29     2288.89    459.31 o 
   4   7   1       23.77       16.75     69.85 o 
   5   7   1        8.70      -16.97     88.09 o 
   6   7   1       53.55      146.05    114.37 o 
   7   7   1      122.33      167.70     93.51 o 
   8   7   1       43.48       72.64     98.14 o 
 -13   8   1      102.52      295.97    224.11 o 
 -12   8   1      289.85      251.20    140.67 o 
 -11   8   1      660.54      733.78    143.82 o 
 -10   8   1      313.32      212.56    106.67 o 
  -9   8   1     1339.92     1095.79    135.43 o 
  -8   8   1       37.83       35.07     45.63 o 
  -7   8   1       98.75       89.79     49.65 o 
  -6   8   1       70.83       59.23     47.69 o 
  -5   8   1       13.15       25.50     45.11 o 
  -4   8   1      244.40      255.85     75.75 o 
  -3   8   1     3192.01     3560.10    171.52 o 
  -2   8   1     1330.34     1555.99    155.60 o 
  -1   8   1     1593.31     1921.97    161.84 o 
   0   8   1      571.54      631.77    144.60 o 
   1   8   1     2593.96     2821.33    190.70 o 
   2   8   1      423.02      417.89    171.24 o 
   3   8   1     1606.62     1834.13    538.77 o 
   4   8   1      502.87      798.97    231.55 o 
   5   8   1       18.19      126.48    131.36 o 
   6   8   1        0.08       17.77     88.86 o 
   7   8   1      136.78       20.87    117.47 o 
 -12   9   1      138.61      299.08    141.42 o 
 -11   9   1       94.24      121.33    126.74 o 
 -10   9   1       17.37      122.09     96.59 o 
  -9   9   1     2088.74     1544.98    111.52 o 
  -8   9   1      166.88      109.04     51.84 o 
  -7   9   1     1598.80     1269.22    118.44 o 
  -6   9   1      120.02      112.75     62.57 o 
  -5   9   1      869.84      649.98     59.55 o 
  -4   9   1      420.58      388.10    109.78 o 
  -3   9   1     1107.69      970.32     99.82 o 
  -2   9   1     1524.35     1527.43    147.87 o 
  -1   9   1     1958.48     1977.40    137.09 o 
   0   9   1       85.90      -23.96    142.97 o 
   1   9   1       88.19        6.18    113.60 o 
   2   9   1        3.34        1.73     98.62 o 
   3   9   1      610.07      867.27    225.39 o 
   4   9   1       94.36      273.53    105.57 o 
   5   9   1        0.30       33.33     84.58 o 
   6   9   1        9.43       80.36    134.45 o 
 -12  10   1        5.30      149.91    194.72 o 
 -11  10   1      456.38      278.29    120.59 o 
 -10  10   1     1869.56     1416.63    125.41 o 
  -9  10   1      143.20      163.84    114.38 o 
  -8  10   1      816.85      559.70     63.87 o 
  -7  10   1     2282.62     1724.48    219.61 o 
  -6  10   1     3722.81     2974.84    325.11 o 
  -5  10   1       50.08       94.11     69.43 o 
  -4  10   1      356.13      296.32     64.27 o 
  -3  10   1      255.85      249.66    138.36 o 
  -2  10   1       80.11       93.51    109.73 o 
  -1  10   1        2.82      106.63    118.22 o 
   0  10   1     1074.54     1301.97    152.40 o 
   1  10   1        1.26      105.09    131.36 o 
   2  10   1       21.31      -68.00    178.50 o 
   3  10   1      113.18      129.63     85.39 o 
   4  10   1      347.76      422.02    107.05 o 
   5  10   1        0.02       10.81     84.88 o 
 -11  11   1      656.06      621.63    149.99 o 
 -10  11   1      106.73       42.50    129.06 o 
  -9  11   1      110.32        0.00     81.92 o 
  -8  11   1       87.64      149.65     55.18 o 
  -7  11   1     2780.15     2044.90    164.67 o 
  -6  11   1      905.16      815.06     88.95 o 
  -5  11   1      221.13      226.04     78.92 o 
  -4  11   1      452.71      406.60     75.61 o 
  -3  11   1      850.08      887.86    134.57 o 
  -2  11   1     2777.10     3508.91    225.51 o 
  -1  11   1       17.25      167.68    177.73 o 
   0  11   1      189.64      149.16    180.07 o 
   1  11   1       18.92      221.77    200.14 o 
   2  11   1       96.97      413.44    227.20 o 
   3  11   1        4.70       80.36    233.36 o 
 -10  12   1        1.61      -32.45    127.50 o 
  -9  12   1      306.80      299.90    125.99 o 
  -8  12   1       75.12       14.28     80.10 o 
  -7  12   1      886.40      770.94     91.50 o 
  -6  12   1      119.52      205.65     90.03 o 
  -5  12   1      581.66      451.87    252.43 o 
  -4  12   1      145.51      287.49    166.16 o 
  -3  12   1       80.82      139.87    177.74 o 
  -2  12   1        7.90       -3.86    129.04 o 
  -1  12   1      122.83      314.53    151.47 o 
   0  12   1        4.33      364.72    223.31 o 
   1  12   1       66.53      146.05    170.78 o 
  -9  13   1      252.48      224.91     95.84 o 
  -8  13   1      475.65      515.08     98.07 o 
  -7  13   1       96.79      166.38    156.87 o 
  -6  13   1       12.38      -21.64    165.36 o 
  -5  13   1      695.22      825.78    153.87 o 
  -4  13   1      615.17      825.72    160.04 o 
  -3  13   1       14.26      105.09    156.09 o 
  -2  13   1       78.68      398.75    220.24 o 
  -1  13   1      126.11      268.93    237.25 o 
   4 -15   2        0.46      132.91    186.22 o 
   5 -15   2        0.78      237.22    228.72 o 
   6 -15   2      578.82      868.20    216.47 o 
   0 -14   2      102.23      351.61    310.66 o 
   1 -14   2      128.55      608.97    285.16 o 
   2 -14   2      295.17      517.86    197.87 o 
   3 -14   2      488.42      766.10    252.79 o 
   4 -14   2      178.39      442.84    227.99 o 
   5 -14   2      324.29      503.96    157.68 o 
   6 -14   2      177.69      240.35    137.56 o 
   7 -14   2      796.21     1050.88    178.63 o 
   8 -14   2       68.90      321.47    159.19 o 
   9 -14   2      394.31      600.61    165.42 o 
  -2 -13   2       48.48      136.00    231.05 o 
  -1 -13   2      491.10     1137.94    305.36 o 
   0 -13   2      310.51      388.79    205.60 o 
   1 -13   2      550.67     1199.88    214.93 o 
   2 -13   2       73.59      281.29    247.28 o 
   3 -13   2      441.35      723.57    176.26 o 
   4 -13   2      527.31      895.27    218.79 o 
   5 -13   2     1397.15     1676.80    161.72 o 
   6 -13   2     1051.72     1355.20    177.13 o 
   7 -13   2      442.21      455.88     91.61 o 
   8 -13   2       95.84       56.11     96.90 o 
   9 -13   2     1209.16     1298.07    174.83 o 
  10 -13   2      367.57      505.52    155.37 o 
  -4 -12   2        8.33       90.93    117.37 o 
  -3 -12   2       84.23      245.90    147.48 o 
  -2 -12   2      334.10      530.86    146.17 o 
  -1 -12   2       78.74      -89.64    248.83 o 
   0 -12   2        0.21       50.23    249.58 o 
   1 -12   2      415.76      678.73    257.42 o 
   2 -12   2        0.30      -85.00    156.86 o 
   3 -12   2       29.60       68.77    143.73 o 
   4 -12   2      486.04      837.28    199.46 o 
   5 -12   2     1250.51     1754.86    185.70 o 
   6 -12   2       46.23      140.95     87.07 o 
   7 -12   2       18.26      -36.64     82.55 o 
   8 -12   2     1525.43     1553.59     98.76 o 
   9 -12   2      939.02      815.18    121.43 o 
  10 -12   2       39.69      137.55    111.27 o 
  11 -12   2      108.88      174.65    130.60 o 
  -5 -11   2      128.51      162.17    115.85 o 
  -4 -11   2        7.23       22.37    102.96 o 
  -3 -11   2      164.69      141.48     95.10 o 
  -2 -11   2        0.66      -60.15     99.29 o 
  -1 -11   2     1288.38     1610.71    426.35 o 
   0 -11   2        1.81      120.54    169.22 o 
   1 -11   2       23.09     -173.09    217.91 o 
   2 -11   2      276.02      552.66    153.82 o 
   3 -11   2        3.60       47.91    130.59 o 
   4 -11   2        0.63      -81.58     69.07 o 
   5 -11   2      231.48      122.22     76.04 o 
   6 -11   2      243.94      228.64     81.06 o 
   7 -11   2     1569.55     1633.59    184.61 o 
   8 -11   2        5.84       27.39     82.16 o 
   9 -11   2        4.07      -27.04     98.91 o 
  10 -11   2      196.14      205.58    115.16 o 
  11 -11   2     1455.03     1924.35    173.32 o 
  12 -11   2      122.04      170.79    146.83 o 
  -6 -10   2       30.40      125.95    110.50 o 
  -5 -10   2      163.87      124.96    106.82 o 
  -4 -10   2       32.98      110.77     96.53 o 
  -3 -10   2       20.95       -4.84     85.16 o 
  -2 -10   2       13.82       47.10     76.02 o 
  -1 -10   2      157.51      240.56     88.75 o 
   0 -10   2      993.77     1660.22    182.58 o 
   1 -10   2       22.01      -77.27    187.00 o 
   2 -10   2       65.25       81.14    123.64 o 
   3 -10   2       37.56       24.89     79.21 o 
   4 -10   2      549.55      480.30     66.12 o 
   5 -10   2       16.40      -16.42     68.75 o 
   6 -10   2      205.28      136.76     71.44 o 
   7 -10   2     1014.13     1259.06     87.00 o 
   8 -10   2      386.32      476.15     78.17 o 
   9 -10   2      829.67     1028.62    122.20 o 
  10 -10   2      374.68      502.45    163.10 o 
  11 -10   2      940.14     1596.32    213.46 o 
  12 -10   2       62.19      275.87    210.96 o 
  -7  -9   2       91.99      217.92    170.78 o 
  -6  -9   2       99.70       61.82    150.69 o 
  -5  -9   2       45.23       35.75    117.67 o 
  -4  -9   2      100.30      -53.39    262.75 o 
  -3  -9   2      444.11      457.08     89.41 o 
  -2  -9   2        3.42      -19.89     68.69 o 
  -1  -9   2       36.32      -75.55     83.84 o 
   0  -9   2      226.16      279.12     77.14 o 
   1  -9   2      792.63      410.37    205.77 o 
   2  -9   2     1000.99      952.94     67.97 o 
   3  -9   2      958.97     1068.76     67.85 o 
   4  -9   2       94.92       58.87     55.29 o 
   5  -9   2     1212.03     1148.21     63.36 o 
   6  -9   2       75.05       29.34     63.82 o 
   7  -9   2      318.75      406.71     77.12 o 
   8  -9   2       13.19      -47.14    135.23 o 
   9  -9   2      890.44     1259.22    129.94 o 
  10  -9   2      855.43     1409.92    159.32 o 
  11  -9   2       12.49       64.91    190.09 o 
  12  -9   2       99.92      346.98    228.74 o 
  13  -9   2      132.40      432.77    241.89 o 
  -8  -8   2      397.58      478.48    141.46 o 
  -7  -8   2       10.75      102.77    165.36 o 
  -6  -8   2        5.92        0.77    112.82 o 
  -5  -8   2        3.56     -161.24    149.91 o 
  -4  -8   2      785.48      760.82    196.06 o 
  -3  -8   2     1670.74     1358.77     86.72 o 
  -2  -8   2      146.60      -49.14    295.62 o 
  -1  -8   2     1969.95     2015.17    237.50 o 
   0  -8   2     1837.26     1844.69     89.88 o 
   1  -8   2     1669.85     1489.30    100.71 o 
   2  -8   2     2497.47     2747.27    355.31 o 
   3  -8   2      177.03      128.92     94.30 o 
   4  -8   2     3116.69     3255.86    143.26 o 
   5  -8   2      348.47      409.92     61.77 o 
   6  -8   2       51.29       45.69     72.64 o 
   7  -8   2       45.00       67.74     69.04 o 
   8  -8   2      220.77      272.84     98.93 o 
   9  -8   2      506.45      751.52    164.68 o 
  10  -8   2      819.86     1331.79    195.67 o 
  11  -8   2      229.69      357.85    205.59 o 
  12  -8   2      346.70      701.85    230.34 o 
  13  -8   2      106.37       55.64    240.34 o 
  -9  -7   2       25.11      135.23    174.64 o 
  -8  -7   2       30.58      221.00    116.68 o 
  -7  -7   2      629.69      688.15    151.55 o 
  -6  -7   2       68.05       82.66     82.41 o 
  -5  -7   2     1340.96     1657.25    113.81 o 
  -4  -7   2      713.00      746.27    146.17 o 
  -3  -7   2      506.43      502.23    115.60 o 
  -2  -7   2       44.85      -33.87     45.02 o 
  -1  -7   2     9386.92     7909.82    722.80 o 
   0  -7   2     4137.61     4060.80    509.73 o 
   1  -7   2     1026.57      924.45     48.00 o 
   2  -7   2        2.44      -44.37     41.75 o 
   3  -7   2    26199.95    26912.43   2478.38 o 
   4  -7   2     3574.71     3484.70    329.28 o 
   5  -7   2       32.48       20.71     44.10 o 
   6  -7   2       29.62      -10.82     50.27 o 
   7  -7   2      835.37      771.14    116.04 o 
   8  -7   2      687.42      855.38    117.56 o 
   9  -7   2       36.81       -9.27    109.73 o 
  10  -7   2        3.81      -44.04    128.27 o 
  11  -7   2      290.62      431.30    198.65 o 
  12  -7   2       15.50     -100.45    221.77 o 
  13  -7   2      126.98      345.44    233.38 o 
 -10  -6   2        3.45      -54.86    120.54 o 
  -9  -6   2        8.78       87.32    143.72 o 
  -8  -6   2        0.00       12.36    125.95 o 
  -7  -6   2      243.82      285.98     95.07 o 
  -6  -6   2      197.24      254.45     74.20 o 
  -5  -6   2      305.12      422.90     74.98 o 
  -4  -6   2      905.02     1025.58     84.56 o 
  -3  -6   2      240.24      192.18     31.92 o 
  -2  -6   2      134.08       46.72     79.99 o 
  -1  -6   2     4763.39     3942.58    201.52 o 
   0  -6   2     9167.01     7168.12    831.81 o 
   1  -6   2     1347.34     1094.79    157.70 o 
   2  -6   2     3848.10     3382.08    130.50 o 
   3  -6   2     4658.57     4153.91    420.14 o 
   4  -6   2    42434.11    41939.46   1241.93 o 
   5  -6   2       43.93       38.29     43.62 o 
   6  -6   2     4633.43     3923.66    469.07 o 
   7  -6   2      568.64      509.01     57.54 o 
   8  -6   2     1276.94     1349.14    161.00 o 
   9  -6   2      163.88       95.06    158.44 o 
  10  -6   2      828.79      984.58    192.58 o 
  11  -6   2      165.88      230.31    199.39 o 
  12  -6   2      343.03      163.87    202.52 o 
  13  -6   2      206.76       61.83    208.67 o 
 -10  -5   2      129.59       88.10    158.42 o 
  -9  -5   2       42.20       41.73    105.87 o 
  -8  -5   2       51.66      -36.32     94.28 o 
  -7  -5   2      334.64      384.96     94.31 o 
  -6  -5   2      587.14      708.51    189.45 o 
  -5  -5   2       51.75      118.42     68.62 o 
  -4  -5   2       33.13       46.22     31.28 o 
  -3  -5   2     5197.24     5578.94     77.75 o 
  -2  -5   2     1014.27      879.31    118.13 o 
  -1  -5   2       79.15       71.01     37.15 o 
   0  -5   2     5995.64     5170.05    214.25 o 
   1  -5   2     1160.11      878.57     46.50 o 
   2  -5   2     3486.44     2848.00     60.32 o 
   3  -5   2     2923.14     2514.57    169.25 o 
   4  -5   2     2866.64     3153.30     73.00 o 
   5  -5   2      136.40      120.69     35.46 o 
   6  -5   2     6931.85     7259.59    636.85 o 
   7  -5   2     1221.57     1267.64     72.38 o 
   8  -5   2        4.06     -197.04    131.36 o 
   9  -5   2      131.11     -216.78    144.52 o 
  10  -5   2      599.35      524.25    132.22 o 
  11  -5   2      591.72      573.71    134.53 o 
  12  -5   2      114.32      -26.28    142.19 o 
  13  -5   2        0.77     -206.31    226.40 o 
 -11  -4   2       54.35      107.41    119.00 o 
 -10  -4   2      171.18      215.62    108.97 o 
  -9  -4   2       30.99       51.77     95.05 o 
  -8  -4   2       32.51       49.46    113.59 o 
  -7  -4   2       41.58      135.23    104.32 o 
  -6  -4   2     1585.20     1652.22    171.86 o 
  -5  -4   2      144.41      180.49     42.17 o 
  -4  -4   2     4513.60     4504.20    529.27 o 
  -3  -4   2      650.31      614.68     43.69 o 
  -2  -4   2      624.52      665.52     40.30 o 
  -1  -4   2     2331.66     2168.17    115.87 o 
   0  -4   2       21.82       21.37     24.65 o 
   1  -4   2     2092.02     2057.71     45.46 o 
   2  -4   2     1603.35     1626.70     47.43 o 
   3  -4   2     2684.45     2131.79    263.12 o 
   4  -4   2     2350.42     2120.89     69.55 o 
   5  -4   2     1098.83     1231.22    124.30 o 
   6  -4   2     2308.93     2509.58     59.82 o 
   7  -4   2        5.69     -122.09    106.63 o 
   8  -4   2      904.70      771.36    111.41 o 
   9  -4   2      811.75      846.20    154.70 o 
  10  -4   2        3.62     -195.50    139.09 o 
  11  -4   2       17.14       -2.32    129.04 o 
  12  -4   2      326.01      350.92    216.43 o 
  13  -4   2       17.11     -236.45    218.68 o 
 -11  -3   2        0.79      183.13    143.72 o 
 -10  -3   2       17.92      -54.86     93.50 o 
  -9  -3   2       92.48      114.37     90.42 o 
  -8  -3   2      676.96      745.82     66.38 o 
  -7  -3   2      383.76      441.93     57.75 o 
  -6  -3   2     1776.73     1909.24    155.47 o 
  -5  -3   2      918.76     1100.78    107.69 o 
  -4  -3   2      157.69      175.07     25.84 o 
  -3  -3   2        3.39       39.58     56.41 o 
  -2  -3   2    17793.98    17503.10    135.29 o 
  -1  -3   2    22641.39    21975.27    310.95 o 
   0  -3   2     5624.62     4839.62    714.05 o 
   1  -3   2     1088.81      918.18     67.92 o 
   2  -3   2     1300.28     1244.26     41.54 o 
   3  -3   2    17595.97    19155.75    715.71 o 
   4  -3   2     9657.51     9986.39    884.77 o 
   5  -3   2       78.34       80.87     24.74 o 
   6  -3   2       67.74       -9.27     61.05 o 
   7  -3   2     2010.94     1745.58    103.87 o 
   8  -3   2     2267.33     1972.67    113.17 o 
   9  -3   2      804.63      768.06    134.58 o 
  10  -3   2        3.72       96.59    115.91 o 
  11  -3   2        1.04      -26.27    176.95 o 
  12  -3   2      146.57       23.18    132.92 o 
  13  -3   2      144.95       79.63    105.09 o 
 -12  -2   2       32.48      -16.23    139.86 o 
 -11  -2   2       85.82       -0.77    114.37 o 
 -10  -2   2        5.72       44.04     74.95 o 
  -9  -2   2      399.19      491.20    226.12 o 
  -8  -2   2      733.32      694.21     59.28 o 
  -7  -2   2      385.62      412.08     55.25 o 
  -6  -2   2     2431.54     2416.40    141.11 o 
  -5  -2   2     1084.50     1196.61     54.65 o 
  -4  -2   2     1295.70     1212.51     71.83 o 
  -3  -2   2     1161.99      989.19     47.90 o 
  -2  -2   2   173136.67   170142.09   1508.04 o 
  -1  -2   2    10693.70    10085.73    265.91 o 
   0  -2   2     1486.39     1479.52    128.94 o 
   1  -2   2     2290.27     2601.54    249.90 o 
   2  -2   2       71.14      229.25     66.86 o 
   3  -2   2     1967.87     2068.46    245.33 o 
   4  -2   2    12324.63    10032.76    264.84 o 
   5  -2   2       10.38       33.52     12.79 o 
   6  -2   2     9787.39     9215.49    180.76 o 
   7  -2   2       13.61       74.18     72.64 o 
   8  -2   2     3837.80     4043.47    156.89 o 
   9  -2   2      156.61      203.26     89.65 o 
  10  -2   2      876.60      915.77    122.21 o 
  11  -2   2      401.95      456.98     78.69 o 
  12  -2   2       20.40        5.88     92.25 o 
  13  -2   2       16.85      -62.32     78.93 o 
 -12  -1   2        4.35      -46.36     88.86 o 
 -11  -1   2      108.89      119.01     70.97 o 
 -10  -1   2      337.61      345.89     81.41 o 
  -9  -1   2      101.49      142.52     97.76 o 
  -8  -1   2       90.36      126.73     55.23 o 
  -7  -1   2      503.48      347.98     95.11 o 
  -6  -1   2     8269.48     9236.59    641.61 o 
  -5  -1   2     2625.79     2479.26    179.42 o 
  -4  -1   2       40.63       67.93     18.73 o 
  -3  -1   2    22712.93    22288.23    942.97 o 
  -2  -1   2     2927.57     2995.96    310.41 o 
  -1  -1   2     5200.11     6280.31     77.12 o 
   0  -1   2      509.98      556.73     15.01 o 
   1  -1   2      317.06      388.61     15.09 o 
   2  -1   2      227.96      254.22     36.35 o 
   3  -1   2      286.51      245.56     19.33 o 
   4  -1   2     4758.09     4306.67    263.77 o 
   5  -1   2     3016.95     2680.97    450.46 o 
   6  -1   2      167.58      112.89     36.02 o 
   7  -1   2     1448.63     1153.01     79.76 o 
   8  -1   2        2.65        9.28     48.30 o 
   9  -1   2       42.01      100.06     50.20 o 
  10  -1   2      243.34      303.21     73.90 o 
  11  -1   2      799.46      794.12     70.86 o 
  12  -1   2       17.86      -26.48     89.49 o 
 -13   0   2       21.11      -63.36     89.64 o 
 -12   0   2       54.89       -4.64    142.19 o 
 -11   0   2        3.61       -8.51     91.48 o 
 -10   0   2      911.26     1007.08    168.62 o 
  -9   0   2       11.20      132.13    131.36 o 
  -8   0   2       43.49       23.18     78.82 o 
  -7   0   2      898.97      666.99     78.92 o 
  -6   0   2    19200.17    21104.90   1071.53 o 
  -5   0   2      712.91      750.23    101.38 o 
  -4   0   2      687.73      755.58     41.03 o 
  -3   0   2    16582.68    18031.43    792.21 o 
  -2   0   2    25187.36    29077.21    223.34 o 
  -1   0   2      496.40      457.94     19.37 o 
   0   0   2    36352.21    40077.07    509.25 o 
   1   0   2    13500.67    11483.34    354.75 o 
   2   0   2     4615.15     3788.76    175.95 o 
   3   0   2     2050.45     1770.74     58.45 o 
   4   0   2       17.85       32.54     18.81 o 
   5   0   2     1989.06     1769.39    117.81 o 
   6   0   2       15.81       76.20     32.16 o 
   7   0   2       19.20       68.09     36.28 o 
   8   0   2       10.08       54.96     53.09 o 
   9   0   2        0.39        3.41     47.86 o 
  10   0   2       17.65       38.30     59.74 o 
  11   0   2       46.86       39.86    103.55 o 
  12   0   2        0.82       86.49    101.74 o 
 -13   1   2        6.24      -82.51    110.14 o 
 -12   1   2      201.42      377.15    203.26 o 
 -11   1   2        1.84     -157.63    179.27 o 
 -10   1   2      722.70      789.58    177.09 o 
  -9   1   2       32.93       -9.27     98.91 o 
  -8   1   2      388.45      255.13    114.42 o 
  -7   1   2       23.84       36.32     73.41 o 
  -6   1   2     8674.47     9572.62    535.57 o 
  -5   1   2     1350.88     1549.34     40.13 o 
  -4   1   2     9989.20    10452.08   1231.66 o 
  -3   1   2     5036.61     5819.02     83.21 o 
  -2   1   2     1603.56     1596.29     43.54 o 
  -1   1   2     4791.32     5808.18     89.16 o 
   0   1   2     6551.25     7276.81    359.36 o 
   1   1   2    21288.93    22369.60    459.86 o 
   2   1   2     6578.15     6581.39    198.91 o 
   3   1   2      391.36      412.00     21.71 o 
   4   1   2        1.86        6.12     21.51 o 
   5   1   2     4487.25     4326.29    333.56 o 
   6   1   2      302.73      325.73     36.33 o 
   7   1   2      392.62      411.99     41.21 o 
   8   1   2        3.03       68.00     58.46 o 
   9   1   2       38.93       47.36     54.04 o 
  10   1   2       48.71      126.09     63.84 o 
  11   1   2        3.06       14.27     84.16 o 
 -13   2   2        0.46      -13.91    166.91 o 
 -12   2   2       96.19      -34.78    154.56 o 
 -11   2   2      625.97      799.50    196.40 o 
 -10   2   2     1198.21     1317.72    185.70 o 
  -9   2   2        2.41     -121.32    133.68 o 
  -8   2   2     1005.88     1022.18    145.47 o 
  -7   2   2     1567.55     1543.80     97.60 o 
  -6   2   2        0.33      -32.37     32.23 o 
  -5   2   2       32.99       32.68     32.56 o 
  -4   2   2     3214.93     3218.37    212.61 o 
  -3   2   2     5155.82     5758.25    101.15 o 
  -2   2   2     2012.49     2137.29     64.55 o 
  -1   2   2      727.42      786.24     47.25 o 
   0   2   2     1101.19      850.94     92.28 o 
   1   2   2    15425.07    17575.50    210.57 o 
   2   2   2     2069.62     2277.04     62.28 o 
   3   2   2      206.30      201.14     28.21 o 
   4   2   2      220.58      224.05     36.05 o 
   5   2   2     1143.64     1085.46     43.63 o 
   6   2   2     2082.83     2300.76    361.83 o 
   7   2   2       28.70       41.18     50.43 o 
   8   2   2       22.87       98.23     56.46 o 
   9   2   2        1.98       15.42     54.51 o 
  10   2   2      223.11      266.64    113.61 o 
  11   2   2        9.97       82.68    124.41 o 
 -13   3   2        3.36       29.36    243.40 o 
 -12   3   2       72.73       65.68    214.06 o 
 -11   3   2        2.86      -62.59    191.63 o 
 -10   3   2       73.23       96.60    116.69 o 
  -9   3   2       89.32      185.47    118.24 o 
  -8   3   2      170.12       97.38     84.25 o 
  -7   3   2      610.24      479.36     73.86 o 
  -6   3   2     1120.22     1089.20    162.20 o 
  -5   3   2      548.11      566.61     39.94 o 
  -4   3   2      196.11      193.26     49.48 o 
  -3   3   2       34.38       14.68     36.32 o 
  -2   3   2     4497.04     5006.01    117.29 o 
  -1   3   2     7217.52     7979.62    144.91 o 
   0   3   2     3615.13     3785.78    108.39 o 
   1   3   2       94.00      127.82     41.42 o 
   2   3   2      541.53      491.42     37.43 o 
   3   3   2     5503.93     5797.80    145.93 o 
   4   3   2      436.88      457.09     68.37 o 
   5   3   2      348.34      337.21     42.59 o 
   6   3   2      278.04      245.74     37.44 o 
   7   3   2      351.78      372.93     46.62 o 
   8   3   2        2.38        2.32     60.65 o 
   9   3   2      323.80      271.31     75.75 o 
  10   3   2       11.77       35.54    112.82 o 
 -13   4   2       17.14      131.36    196.27 o 
 -12   4   2      119.73      377.13    174.65 o 
 -11   4   2        9.43       20.86    178.50 o 
 -10   4   2      520.69      627.04    137.62 o 
  -9   4   2      362.82      305.36    102.82 o 
  -8   4   2      507.59      383.53     90.47 o 
  -7   4   2      106.35      124.91     53.71 o 
  -6   4   2     2263.65     1967.23    228.81 o 
  -5   4   2      404.19      437.96     59.54 o 
  -4   4   2     1941.94     2102.98     91.54 o 
  -3   4   2       58.25       53.32     73.42 o 
  -2   4   2     7208.69     8481.97    179.77 o 
  -1   4   2     1658.00     1401.36     78.33 o 
   0   4   2     2829.25     2747.59    102.60 o 
   1   4   2    20179.43    21613.71    305.69 o 
   2   4   2     7709.66     7929.24    291.90 o 
   3   4   2      378.63      430.66     42.76 o 
   4   4   2       34.12       48.36     42.74 o 
   5   4   2     3209.73     3436.13    523.87 o 
   6   4   2      617.65      696.75     74.17 o 
   7   4   2        4.58       15.71     57.95 o 
   8   4   2        0.16      -39.41    104.32 o 
   9   4   2        3.86       40.18     85.77 o 
  10   4   2      134.25      203.25    103.56 o 
 -13   5   2        3.51       64.91    183.13 o 
 -12   5   2      268.76      537.17    211.78 o 
 -11   5   2      510.86      886.77    206.42 o 
 -10   5   2       52.07       64.14    124.41 o 
  -9   5   2      102.63      185.47     99.69 o 
  -8   5   2      773.47      633.49    122.21 o 
  -7   5   2     1600.51     1165.60    172.32 o 
  -6   5   2      146.77       92.97     42.46 o 
  -5   5   2      800.31      747.17    147.01 o 
  -4   5   2        7.67      -57.95     67.23 o 
  -3   5   2       27.09        8.50     54.09 o 
  -2   5   2      302.08      306.17     64.17 o 
  -1   5   2     7477.09     6177.48    155.89 o 
   0   5   2     1316.47     1342.22     93.72 o 
   1   5   2     3265.46     3407.23     92.32 o 
   2   5   2       98.98       60.48     38.87 o 
   3   5   2     2711.75     2625.29    237.37 o 
   4   5   2     1616.49     1617.36    276.36 o 
   5   5   2     2045.16     2420.86    256.03 o 
   6   5   2      584.33      476.30    105.16 o 
   7   5   2       65.28      102.00    102.78 o 
   8   5   2       29.69      117.46    110.50 o 
   9   5   2      416.37      629.22    135.27 o 
 -13   6   2       58.74       87.32    175.41 o 
 -12   6   2      625.24      671.11    158.50 o 
 -11   6   2     1156.61     1662.52    219.71 o 
 -10   6   2      189.50      117.48    106.66 o 
  -9   6   2     2171.35     2303.12    157.26 o 
  -8   6   2      687.71      574.62     91.26 o 
  -7   6   2     2676.26     2183.26    278.02 o 
  -6   6   2       38.07       18.19     52.66 o 
  -5   6   2     5815.94     4396.96     91.99 o 
  -4   6   2      327.60      255.90     66.49 o 
  -3   6   2      684.58      603.39     99.79 o 
  -2   6   2      147.90      151.49     72.65 o 
  -1   6   2     1841.36     1705.74    108.50 o 
   0   6   2     1025.13      948.06    128.47 o 
   1   6   2     2710.22     2960.98    102.07 o 
   2   6   2       78.68       65.54     62.78 o 
   3   6   2      616.53      645.57     50.90 o 
   4   6   2       20.22       78.82     47.81 o 
   5   6   2     1083.60     1178.94    498.60 o 
   6   6   2      617.83      675.00    112.11 o 
   7   6   2      111.85      118.24     81.92 o 
   8   6   2        3.27     -110.50    121.32 o 
 -13   7   2       13.88      139.86    220.22 o 
 -12   7   2      100.39      359.34    213.29 o 
 -11   7   2      247.12      402.68    186.27 o 
 -10   7   2      187.88      197.08    114.38 o 
  -9   7   2     2120.45     1713.33    120.83 o 
  -8   7   2     2374.41     2102.33    149.56 o 
  -7   7   2       58.14        9.34     49.69 o 
  -6   7   2       56.70       23.74     58.51 o 
  -5   7   2    15126.48    12559.54    465.04 o 
  -4   7   2     7184.06     6920.45    185.01 o 
  -3   7   2      210.99      166.18    104.35 o 
  -2   7   2      225.82      225.70     82.71 o 
  -1   7   2     1535.70     1478.30    113.06 o 
   0   7   2     4014.74     3959.97    163.15 o 
   1   7   2       12.22       71.09    102.77 o 
   2   7   2     2033.58     2043.43    307.14 o 
   3   7   2       60.34       42.76     62.21 o 
   4   7   2        1.61        7.13     82.19 o 
   5   7   2       47.58      116.84     87.44 o 
   6   7   2       66.48      133.69    100.46 o 
   7   7   2       27.02       -2.32    107.41 o 
 -13   8   2       49.84      241.10    221.78 o 
 -12   8   2       11.92      -87.32    202.45 o 
 -11   8   2       21.63      -28.59    158.41 o 
 -10   8   2      203.47      202.49    102.02 o 
  -9   8   2     1527.59     1062.68    111.45 o 
  -8   8   2       17.00       32.05     54.77 o 
  -7   8   2       26.08       -6.50     54.57 o 
  -6   8   2      567.96      581.17     69.21 o 
  -5   8   2       82.45       98.00     54.37 o 
  -4   8   2     1706.40     1625.51    116.16 o 
  -3   8   2       28.58       -1.55     90.41 o 
  -2   8   2     2173.75     2332.39    168.15 o 
  -1   8   2      333.53      364.87    110.54 o 
   0   8   2     2698.10     3697.98    206.22 o 
   1   8   2        2.32      -10.05    153.00 o 
   2   8   2      689.85      758.57     98.78 o 
   3   8   2       20.21       62.21     87.00 o 
   4   8   2      135.93      177.56     93.07 o 
   5   8   2      181.07      270.45     97.36 o 
   6   8   2        0.20       19.32    125.18 o 
 -12   9   2        8.20       20.86    136.77 o 
 -11   9   2        2.71      -55.64    112.04 o 
 -10   9   2        3.03      -31.68     96.59 o 
  -9   9   2      377.44      398.10    127.55 o 
  -8   9   2        5.30        4.73     59.46 o 
  -7   9   2     2566.33     1987.04     88.59 o 
  -6   9   2       32.03        6.94     72.14 o 
  -5   9   2     1273.09     1115.66    150.90 o 
  -4   9   2      139.29       94.29    100.47 o 
  -3   9   2     5602.69     5776.22    203.79 o 
  -2   9   2       17.63      -58.73    153.00 o 
  -1   9   2      448.03      617.71    169.31 o 
   0   9   2      274.43      316.91    113.62 o 
   1   9   2        6.00       67.23    144.50 o 
   2   9   2      411.21      716.60    136.05 o 
   3   9   2      372.47      448.14    144.55 o 
   4   9   2        1.21      117.97     83.84 o 
   5   9   2      126.63      241.50    107.03 o 
 -12  10   2       57.39      -23.96    135.23 o 
 -11  10   2      161.35      139.11    112.06 o 
 -10  10   2      112.61       64.14    129.06 o 
  -9  10   2       33.01       18.55     88.86 o 
  -8  10   2       50.71       16.26     61.39 o 
  -7  10   2      447.52      409.75     76.93 o 
  -6  10   2      735.49      553.21     68.60 o 
  -5  10   2     1539.76     1315.22     93.76 o 
  -4  10   2       16.13       74.18     94.27 o 
  -3  10   2      206.13      160.76     99.70 o 
  -2  10   2     1532.72     1858.34    178.02 o 
  -1  10   2     1030.25     1209.83    164.77 o 
   0  10   2      809.07      896.31    139.20 o 
   1  10   2       49.46       64.14    173.10 o 
   2  10   2        4.98      297.49    181.59 o 
   3  10   2        3.20       52.54    131.36 o 
   4  10   2      107.67      368.12    108.49 o 
 -11  11   2      193.56       50.23    146.84 o 
 -10  11   2        1.17      107.41     95.04 o 
  -9  11   2      131.58       19.32     89.65 o 
  -8  11   2       11.48       82.77    128.27 o 
  -7  11   2      125.90      107.98     94.28 o 
  -6  11   2      120.92       87.56     73.72 o 
  -5  11   2      321.52      293.07     80.62 o 
  -4  11   2     1246.99     1319.14    136.94 o 
  -3  11   2        3.07        7.73    115.13 o 
  -2  11   2      321.26      170.82    161.55 o 
  -1  11   2      379.49      435.97    180.11 o 
   0  11   2      942.76     1152.37    157.77 o 
   1  11   2       15.71      206.32    186.23 o 
   2  11   2       51.49      231.05    190.87 o 
  -9  12   2       36.22       11.59    127.50 o 
  -8  12   2        2.67       40.79     71.74 o 
  -7  12   2        9.82       31.49     92.65 o 
  -6  12   2        1.45       13.29    101.22 o 
  -5  12   2      380.80      567.37    170.83 o 
  -4  12   2      354.06      350.15    178.56 o 
  -3  12   2       71.37      163.83    129.82 o 
  -2  12   2       24.12      257.32    184.68 o 
  -1  12   2      112.03      293.66    193.97 o 
   0  12   2      489.73      636.99    155.38 o 
  -7  13   2       86.82      166.84    162.67 o 
  -6  13   2      230.12      262.00    120.57 o 
  -5  13   2       65.65      157.64    176.19 o 
  -4  13   2      574.28      736.77    195.60 o 
  -3  13   2       59.41      112.05    189.32 o 
   2 -15   3        7.49      476.76    324.54 o 
   3 -15   3       61.32      285.92    301.37 o 
   4 -15   3      103.90      265.84    268.93 o 
   5 -15   3       10.96      105.09    197.04 o 
   6 -15   3      145.87      269.71    180.06 o 
   7 -15   3      203.41      350.87    212.53 o 
   8 -15   3       99.88      264.29    170.78 o 
  -1 -14   3       70.66      -54.87    275.10 o 
   0 -14   3       25.31      159.95    268.14 o 
   1 -14   3      369.29      820.90    258.17 o 
   2 -14   3      198.99      585.05    285.18 o 
   3 -14   3      172.30      213.30    259.67 o 
   4 -14   3      239.60      794.53    245.00 o 
   5 -14   3       36.25       -3.86    219.46 o 
   6 -14   3      125.93      338.49    207.11 o 
   7 -14   3        3.36      -40.18    132.13 o 
   8 -14   3      471.14      465.37    158.47 o 
   9 -14   3      967.25     1252.11    178.65 o 
  10 -14   3       17.63      152.23    174.63 o 
  -3 -13   3       43.99      194.15    171.54 o 
  -2 -13   3       27.72      117.58    126.49 o 
  -1 -13   3      171.82      393.37    261.99 o 
   0 -13   3       26.49      259.64    288.23 o 
   1 -13   3       40.11      156.09    209.41 o 
   2 -13   3       81.89      292.11    250.38 o 
   3 -13   3      135.74      469.87    225.66 o 
   4 -13   3        5.89      -37.09    156.86 o 
   5 -13   3       74.75      159.19    184.69 o 
   6 -13   3      525.68      541.18    148.44 o 
   7 -13   3       29.59       81.89    113.21 o 
   8 -13   3      172.36      178.95    104.02 o 
   9 -13   3      273.63      490.02    163.08 o 
  10 -13   3        1.91       34.77    130.59 o 
  11 -13   3      485.27      916.83    204.86 o 
  -4 -12   3       24.90      -79.29    241.09 o 
  -3 -12   3        2.00        7.57    221.38 o 
  -2 -12   3      208.06      231.32    238.04 o 
  -1 -12   3      678.46      992.84    234.29 o 
   0 -12   3      132.99      -27.82    191.66 o 
   1 -12   3        4.58     -185.45    172.31 o 
   2 -12   3       22.01     -110.50    214.82 o 
   3 -12   3        6.40      -36.32    139.09 o 
   4 -12   3      557.94      699.73    188.66 o 
   5 -12   3      233.22      165.40    170.04 o 
   6 -12   3       46.83       -3.09     89.34 o 
   7 -12   3      597.28      763.97    111.18 o 
   8 -12   3       20.90       89.99    118.23 o 
   9 -12   3        0.92       46.36    154.54 o 
  10 -12   3      162.90      173.89    134.47 o 
  11 -12   3      257.67      609.81    200.18 o 
  12 -12   3      542.79     1061.44    177.81 o 
  -5 -11   3       34.90      118.41    153.52 o 
  -4 -11   3       52.74      139.25    156.09 o 
  -3 -11   3      174.56      162.58    237.65 o 
  -2 -11   3      717.47      821.13    139.97 o 
  -1 -11   3      311.42      263.82     88.78 o 
   0 -11   3      452.61      552.77    177.81 o 
   1 -11   3     1936.29     2520.83    244.73 o 
   2 -11   3      397.99      219.55    136.83 o 
   3 -11   3      701.04      716.90    180.19 o 
   4 -11   3      731.44      716.07     81.64 o 
   5 -11   3      448.07      316.74     87.86 o 
   6 -11   3      315.40      517.53    102.43 o 
   7 -11   3       77.53       22.81     76.48 o 
   8 -11   3       24.54       85.92     85.39 o 
   9 -11   3       60.59      139.10    159.19 o 
  10 -11   3        5.94      173.09    133.68 o 
  11 -11   3      123.87      249.61    197.06 o 
  12 -11   3       60.53       97.37    218.69 o 
  -6 -10   3      147.32      312.99    173.11 o 
  -5 -10   3      165.51       84.99    184.32 o 
  -4 -10   3      218.25      208.77    260.85 o 
  -3 -10   3      613.92      864.68    154.64 o 
  -2 -10   3      359.44      237.97     82.01 o 
  -1 -10   3      508.76      592.39    167.78 o 
   0 -10   3      257.18      108.25    212.18 o 
   1 -10   3     6847.82     6761.05    247.09 o 
   2 -10   3     1816.43     1587.04    149.49 o 
   3 -10   3        1.94     -125.18     83.45 o 
   4 -10   3       54.15      -41.36     71.75 o 
   5 -10   3     4479.97     5130.68    245.19 o 
   6 -10   3     2254.79     2951.65    408.74 o 
   7 -10   3      303.82      219.52     82.26 o 
   8 -10   3        2.89       19.32    142.95 o 
   9 -10   3      137.30      194.75    123.65 o 
  10 -10   3      188.62      466.03    182.39 o 
  11 -10   3        1.66      252.68    211.72 o 
  12 -10   3       45.59       60.27    161.50 o 
  -7  -9   3        0.95      -69.54    184.68 o 
  -6  -9   3       13.38       -5.41    116.68 o 
  -5  -9   3       85.79       57.28    111.28 o 
  -4  -9   3       20.66     -170.06    151.45 o 
  -3  -9   3      942.71     1041.71    101.91 o 
  -2  -9   3      141.83      -88.19    215.24 o 
  -1  -9   3      232.15       38.24    186.28 o 
   0  -9   3      329.18      346.99    162.73 o 
   1  -9   3     1372.85     1233.34    168.01 o 
   2  -9   3     2063.25     2330.93    154.23 o 
   3  -9   3     1754.34     1810.43     87.84 o 
   4  -9   3     1491.85     1505.79     88.09 o 
   5  -9   3      597.30      536.49     65.62 o 
   6  -9   3     1183.61     1571.40     92.22 o 
   7  -9   3      159.15      209.33     77.99 o 
   8  -9   3      854.00     1214.39    170.94 o 
   9  -9   3      674.79      602.40    129.91 o 
  10  -9   3       99.45      201.70    190.11 o 
  11  -9   3        7.47      -77.27    197.04 o 
  12  -9   3       75.74      208.65    167.69 o 
  13  -9   3        1.18       37.86    163.04 o 
  -8  -8   3       62.85      183.92    129.82 o 
  -7  -8   3        1.12      -15.45    113.59 o 
  -6  -8   3       39.35       19.26     87.50 o 
  -5  -8   3      121.91      220.49     94.75 o 
  -4  -8   3      233.20      432.69    346.27 o 
  -3  -8   3        5.33     -107.38    184.68 o 
  -2  -8   3      516.71      524.71     72.69 o 
  -1  -8   3     1873.43     1546.49    227.80 o 
   0  -8   3       16.56      -38.86     54.69 o 
   1  -8   3       75.48       40.94    104.71 o 
   2  -8   3       79.07       64.08     51.80 o 
   3  -8   3     1926.48     1981.85     76.34 o 
   4  -8   3     4230.72     4515.61    350.06 o 
   5  -8   3       93.80       34.04     54.04 o 
   6  -8   3      881.61      931.61     78.42 o 
   7  -8   3      297.81      342.38     64.97 o 
   8  -8   3     4189.09     4854.63    191.08 o 
   9  -8   3       13.82      -98.91    170.00 o 
  10  -8   3      425.88      490.12    149.20 o 
  11  -8   3       20.24      195.50    153.00 o 
  12  -8   3        3.66      227.18    221.00 o 
  13  -8   3       30.94     -152.23    212.50 o 
  -9  -7   3       13.30       47.91    133.68 o 
  -8  -7   3       44.56      108.18    126.73 o 
  -7  -7   3       11.35      143.73    145.27 o 
  -6  -7   3       55.87      123.32    137.16 o 
  -5  -7   3      317.56      439.03     87.96 o 
  -4  -7   3     1294.99     1291.85     80.84 o 
  -3  -7   3       53.28       52.32    119.39 o 
  -2  -7   3      130.85      169.91     66.29 o 
  -1  -7   3      218.93      206.27     55.41 o 
   0  -7   3      482.44      440.53     32.65 o 
   1  -7   3     6171.58     5078.73     87.69 o 
   2  -7   3      362.77      258.20     47.35 o 
   3  -7   3     1890.38     1830.42     81.88 o 
   4  -7   3      284.89      324.55     59.86 o 
   5  -7   3     3593.34     3664.58     97.05 o 
   6  -7   3     1878.03     2115.60    107.72 o 
   7  -7   3     4013.90     4298.28    501.21 o 
   8  -7   3      288.19      180.88    115.18 o 
   9  -7   3       48.36      -17.77    164.60 o 
  10  -7   3      400.17      557.37    144.56 o 
  11  -7   3      333.97      242.71    135.27 o 
  12  -7   3        2.81     -163.04    196.27 o 
  13  -7   3       25.70       23.18    174.64 o 
 -10  -6   3        4.39      -32.45    112.82 o 
  -9  -6   3        1.25        0.00    150.68 o 
  -8  -6   3        1.98       40.95    142.95 o 
  -7  -6   3      280.76      324.64     95.85 o 
  -6  -6   3      292.81      472.22    148.03 o 
  -5  -6   3     1066.99     1277.18     88.30 o 
  -4  -6   3      280.05      432.66     88.12 o 
  -3  -6   3      222.18      213.20     49.01 o 
  -2  -6   3       18.68       -4.90     55.25 o 
  -1  -6   3     4563.25     3719.34    276.71 o 
   0  -6   3      238.05      223.38     39.18 o 
   1  -6   3     6537.73     5797.25    101.87 o 
   2  -6   3      795.57      742.99     48.68 o 
   3  -6   3       19.94       -3.28     44.01 o 
   4  -6   3        2.77      -80.57     56.41 o 
   5  -6   3     4729.56     4847.06    108.70 o 
   6  -6   3     7971.82     9466.60    231.66 o 
   7  -6   3       64.35        5.32     54.57 o 
   8  -6   3      137.46      -69.56    141.43 o 
   9  -6   3      544.27      571.41    125.26 o 
  10  -6   3     1236.26     1591.66    188.80 o 
  11  -6   3        2.46      -28.59    122.09 o 
  12  -6   3       65.64     -261.19    200.92 o 
  13  -6   3       58.59     -168.46    180.82 o 
 -10  -5   3        6.18      -64.14    152.22 o 
  -9  -5   3      194.83      209.44    108.20 o 
  -8  -5   3      183.05      151.48     98.93 o 
  -7  -5   3       48.22       23.18     81.91 o 
  -6  -5   3      566.02      851.67    171.28 o 
  -5  -5   3     1259.44     1418.52    265.51 o 
  -4  -5   3     5349.24     5021.13    247.89 o 
  -3  -5   3       70.46       80.71     22.74 o 
  -2  -5   3      744.99      715.77     55.48 o 
  -1  -5   3       46.05       95.98     43.78 o 
   0  -5   3     3886.83     3735.98    303.09 o 
   1  -5   3     2598.58     2526.93    229.10 o 
   2  -5   3     2373.84     2388.15     60.43 o 
   3  -5   3      752.02      846.52     49.81 o 
   4  -5   3      368.29      421.07     45.62 o 
   5  -5   3     1076.24     1251.77     98.72 o 
   6  -5   3     6954.36     8052.70    590.59 o 
   7  -5   3      176.59      122.89     85.79 o 
   8  -5   3     6848.45     6662.82    196.52 o 
   9  -5   3      493.40      366.49    106.70 o 
  10  -5   3     1697.95     2121.25    190.45 o 
  11  -5   3       80.30     -103.55    180.83 o 
  12  -5   3      272.03      334.67    162.31 o 
  13  -5   3       44.52      142.18    224.09 o 
 -11  -4   3        2.56       -9.27    153.77 o 
 -10  -4   3       67.52      151.46    104.32 o 
  -9  -4   3      546.87      596.10    104.38 o 
  -8  -4   3      567.20      709.80    128.35 o 
  -7  -4   3       44.33      108.19     78.05 o 
  -6  -4   3        4.78      140.54     85.38 o 
  -5  -4   3     6476.23     6957.73    474.96 o 
  -4  -4   3     9631.65     9830.48    772.81 o 
  -3  -4   3     2834.51     2663.11    326.67 o 
  -2  -4   3     1354.29     1179.29     58.14 o 
  -1  -4   3      646.80      608.97     99.47 o 
   0  -4   3     5190.81     5599.58    407.71 o 
   1  -4   3     8250.40     8916.49    428.76 o 
   2  -4   3    15595.84    14346.50    153.90 o 
   3  -4   3      432.13      415.37     35.84 o 
   4  -4   3      176.88      228.20     36.05 o 
   5  -4   3       88.37       87.79     34.01 o 
   6  -4   3      763.78      686.43     43.72 o 
   7  -4   3        6.92       19.32     66.45 o 
   8  -4   3     1937.50     2062.33    146.42 o 
   9  -4   3      613.60      538.21    152.34 o 
  10  -4   3       23.54      -67.23    164.59 o 
  11  -4   3        0.19      -87.32    176.95 o 
  12  -4   3       98.79       80.37    134.46 o 
  13  -4   3      237.33      267.75     95.02 o 
 -11  -3   3       23.20       20.09    108.95 o 
 -10  -3   3        1.00     -110.50     94.27 o 
  -9  -3   3      665.57      613.20     96.66 o 
  -8  -3   3      533.20      596.34     74.51 o 
  -7  -3   3      126.10      112.41     45.06 o 
  -6  -3   3     1084.31     1115.75     66.88 o 
  -5  -3   3     1237.41     1229.73     96.34 o 
  -4  -3   3    13079.07    12300.87    694.97 o 
  -3  -3   3        1.80       56.00     37.06 o 
  -2  -3   3     2318.09     2251.19    202.87 o 
  -1  -3   3    30613.37    28651.62    289.00 o 
   0  -3   3    18942.52    19694.82    371.27 o 
   1  -3   3       27.46       51.90     16.61 o 
   2  -3   3     2220.42     1983.42    135.45 o 
   3  -3   3    15760.09    15161.64    696.67 o 
   4  -3   3      496.13      571.68     32.89 o 
   5  -3   3      178.65      128.74     25.71 o 
   6  -3   3      221.92       93.55     64.55 o 
   7  -3   3      445.48      349.50     82.74 o 
   8  -3   3        9.59      -17.77    115.13 o 
   9  -3   3       62.95      114.37    130.60 o 
  10  -3   3      101.68      195.52    103.55 o 
  11  -3   3      136.16      106.65    110.51 o 
  12  -3   3       25.00       25.54     80.43 o 
  13  -3   3        3.18       -9.49     88.09 o 
 -12  -2   3        5.25       31.68     91.95 o 
 -11  -2   3        9.72      -71.86     84.23 o 
 -10  -2   3      321.31      272.86     85.03 o 
  -9  -2   3       29.62       34.96    107.41 o 
  -8  -2   3     1006.26      986.13     96.71 o 
  -7  -2   3      664.86      567.84     78.89 o 
  -6  -2   3      138.57      139.96     30.32 o 
  -5  -2   3      417.88      512.39     53.33 o 
  -4  -2   3     2249.13     2424.85    188.68 o 
  -3  -2   3      662.38      602.09     24.97 o 
  -2  -2   3    46021.15    49503.25   1595.40 o 
  -1  -2   3    24292.66    25579.05    704.47 o 
   0  -2   3     1597.92     1302.88     72.36 o 
   1  -2   3    11430.94    11535.47    120.47 o 
   2  -2   3    22296.64    24179.69   1248.51 o 
   3  -2   3    12610.76    12205.42     95.84 o 
   4  -2   3      282.47      228.66     69.20 o 
   5  -2   3      106.53      120.45     18.23 o 
   6  -2   3        1.71        5.60     25.14 o 
   7  -2   3     1118.45      945.02     96.75 o 
   8  -2   3      220.12      180.87     71.88 o 
   9  -2   3       18.80       32.10     49.17 o 
  10  -2   3      191.44      232.90     64.79 o 
  11  -2   3        9.21       25.05     81.04 o 
  12  -2   3        3.03      -19.55     86.94 o 
 -12  -1   3      156.98       22.41    123.65 o 
 -11  -1   3       28.98       34.63     94.27 o 
 -10  -1   3       38.10        7.97    132.52 o 
  -9  -1   3      392.99      394.03    102.04 o 
  -8  -1   3      195.27      182.41    113.62 o 
  -7  -1   3      132.68      115.16     87.33 o 
  -6  -1   3       65.93       45.59     58.73 o 
  -5  -1   3     6417.94     7120.49    855.04 o 
  -4  -1   3        9.77       92.04     54.48 o 
  -3  -1   3     2961.91     3332.70     50.35 o 
  -2  -1   3     3450.48     4039.06     68.82 o 
  -1  -1   3      357.51      558.74     36.37 o 
   0  -1   3     8405.46     7168.05   1290.38 o 
   1  -1   3     5734.00     5660.01     77.04 o 
   2  -1   3      129.94      150.71     21.67 o 
   3  -1   3     8816.60     6954.43    384.38 o 
   4  -1   3     3431.03     2496.28    206.47 o 
   5  -1   3     1367.89     1171.00     55.21 o 
   6  -1   3        8.69       28.92     29.93 o 
   7  -1   3      446.93      432.97     50.33 o 
   8  -1   3      402.91      380.74     51.51 o 
   9  -1   3       67.48      106.40     51.33 o 
  10  -1   3        2.11      -34.33     57.36 o 
  11  -1   3       80.95       53.27     75.91 o 
  12  -1   3      162.41      273.04     96.84 o 
 -13   0   3        0.05     -195.88    130.59 o 
 -12   0   3       99.92      116.49     78.99 o 
 -11   0   3       26.04      -30.14    173.86 o 
 -10   0   3       12.29     -110.50    155.32 o 
  -9   0   3       15.89      150.68    104.32 o 
  -8   0   3       22.81       60.27    110.50 o 
  -7   0   3      677.89      455.59    100.55 o 
  -6   0   3      333.20      341.66     73.45 o 
  -5   0   3      380.06      415.10     33.46 o 
  -4   0   3     3101.68     3499.09     56.80 o 
  -3   0   3        2.74      -11.59     25.50 o 
  -2   0   3      644.73      590.89     34.08 o 
  -1   0   3     1804.84     1742.30     45.91 o 
   0   0   3    19249.32    19672.09    379.19 o 
   1   0   3    10557.94    10442.44    257.28 o 
   2   0   3    13409.67    10987.64    416.21 o 
   3   0   3     6980.39     6178.29     54.65 o 
   4   0   3     2078.21     1832.95     35.36 o 
   5   0   3     4510.27     4623.23    159.03 o 
   6   0   3      393.44      436.79     38.74 o 
   7   0   3     2160.85     1910.78    164.28 o 
   8   0   3       57.58       65.59     44.88 o 
   9   0   3       30.37       17.94     53.30 o 
  10   0   3       29.64       69.53     74.37 o 
  11   0   3       77.29      105.33     73.15 o 
  12   0   3       36.85       46.81     93.67 o 
 -13   1   3       11.17       63.36    236.45 o 
 -12   1   3      138.70      299.85    221.02 o 
 -11   1   3        2.45      -13.14    134.45 o 
 -10   1   3      795.49     1026.30    184.84 o 
  -9   1   3        1.15       87.32    104.32 o 
  -8   1   3      730.66      624.97    125.30 o 
  -7   1   3        2.68      -81.13     91.95 o 
  -6   1   3      251.03      291.20     40.66 o 
  -5   1   3      277.08      287.54     39.98 o 
  -4   1   3     1875.59     2322.11     66.75 o 
  -3   1   3      516.21      620.59     44.88 o 
  -2   1   3     5995.78     6535.54    103.10 o 
  -1   1   3     2266.68     2491.95     64.61 o 
   0   1   3    13453.56    15102.80    572.10 o 
   1   1   3     2159.03     2291.65    151.67 o 
   2   1   3      843.93      779.59     28.61 o 
   3   1   3    10267.73     9798.47    249.68 o 
   4   1   3     5286.61     4990.72    161.08 o 
   5   1   3      228.83      222.44     29.90 o 
   6   1   3      521.56      482.94     36.42 o 
   7   1   3     2662.22     2491.71    244.99 o 
   8   1   3      307.33      325.54     58.44 o 
   9   1   3        0.11       28.28     98.13 o 
  10   1   3       28.00      -53.17     71.42 o 
  11   1   3       46.48       84.36     66.32 o 
 -13   2   3        6.31     -211.72    180.81 o 
 -12   2   3       95.08      190.10    216.38 o 
 -11   2   3      100.73       95.05    137.56 o 
 -10   2   3     1498.45     1779.46    192.73 o 
  -9   2   3      888.00      884.17    127.64 o 
  -8   2   3     1680.66     1740.25    145.60 o 
  -7   2   3      831.49      857.90     49.31 o 
  -6   2   3     3204.99     3230.91    247.85 o 
  -5   2   3     5971.97     7020.37    429.91 o 
  -4   2   3     4004.11     4684.95    106.80 o 
  -3   2   3     2149.50     2335.89     82.34 o 
  -2   2   3      773.73      910.59     65.82 o 
  -1   2   3     1029.68     1156.89     72.06 o 
   0   2   3     1344.13     1300.68     51.56 o 
   1   2   3     7504.47     7991.04    148.49 o 
   2   2   3     3972.16     4073.73    161.99 o 
   3   2   3    11393.19    11842.00    252.18 o 
   4   2   3       26.98       34.19     48.22 o 
   5   2   3       30.45       26.57     33.82 o 
   6   2   3      913.58      945.79    118.80 o 
   7   2   3     1601.20     1566.44    105.67 o 
   8   2   3      273.91      301.60     53.66 o 
   9   2   3      109.44       48.43     57.72 o 
  10   2   3       34.24       41.73     74.96 o 
  11   2   3       44.16       35.55    119.00 o 
 -13   3   3       20.04        8.50    187.00 o 
 -12   3   3       25.87      231.05    220.23 o 
 -11   3   3      338.62      415.09    146.09 o 
 -10   3   3      842.72     1142.37    150.05 o 
  -9   3   3     1553.75     1681.52    130.84 o 
  -8   3   3      984.26      858.07    101.36 o 
  -7   3   3     7112.04     6898.87    364.27 o 
  -6   3   3     3579.62     3361.21    174.89 o 
  -5   3   3     3614.76     3554.40    154.40 o 
  -4   3   3       69.68       79.60     44.82 o 
  -3   3   3    20232.16    23966.50    277.33 o 
  -2   3   3       21.15       23.96     64.14 o 
  -1   3   3       91.09       91.97     47.92 o 
   0   3   3      471.18      569.29     81.99 o 
   1   3   3     2732.41     2802.79    102.11 o 
   2   3   3     1606.33     1606.12     49.64 o 
   3   3   3     9786.95    10558.59    465.82 o 
   4   3   3       10.37       10.96     33.37 o 
   5   3   3      465.15      486.47     48.08 o 
   6   3   3        8.64       10.79     45.87 o 
   7   3   3     1322.52     1225.92     64.01 o 
   8   3   3      246.15      250.62     55.85 o 
   9   3   3      152.63      163.84    101.24 o 
  10   3   3       15.84       -2.32    111.27 o 
 -13   4   3       87.94      275.11    261.20 o 
 -12   4   3      198.08      378.70    159.21 o 
 -11   4   3      174.06      322.28    207.12 o 
 -10   4   3      113.81      161.52    159.20 o 
  -9   4   3      417.77      470.82    139.93 o 
  -8   4   3     1466.66     1240.27    109.16 o 
  -7   4   3     7552.68     7362.39    253.45 o 
  -6   4   3      560.81      509.80     52.47 o 
  -5   4   3     1119.84      901.15     80.51 o 
  -4   4   3      220.51      334.72     77.30 o 
  -3   4   3    12769.64    13219.22    217.64 o 
  -2   4   3    11063.71    10443.48    188.63 o 
  -1   4   3     1700.26     1628.00    106.98 o 
   0   4   3       10.10      -77.27     87.32 o 
   1   4   3     1510.20     1407.83     69.89 o 
   2   4   3     1133.99     1096.52     47.81 o 
   3   4   3        6.54        7.27     39.17 o 
   4   4   3      756.79      797.84     84.50 o 
   5   4   3      107.61       71.89     50.15 o 
   6   4   3       18.45       34.75     50.36 o 
   7   4   3      468.74      512.99    118.67 o 
   8   4   3      290.14      200.96     99.71 o 
   9   4   3       26.10      149.91    111.27 o 
 -13   5   3       27.12      419.59    239.55 o 
 -12   5   3       35.43      145.27    160.73 o 
 -11   5   3       90.15      173.88    189.33 o 
 -10   5   3       20.56       17.00    156.86 o 
  -9   5   3       66.31      269.70    139.87 o 
  -8   5   3      732.84      795.86    107.51 o 
  -7   5   3     2738.25     2424.93    116.73 o 
  -6   5   3       57.26       77.28     56.37 o 
  -5   5   3      555.04      643.45     98.22 o 
  -4   5   3     4087.37     3747.06    124.46 o 
  -3   5   3     2492.78     2970.38    144.33 o 
  -2   5   3     1839.78     1579.70     99.22 o 
  -1   5   3      228.71      156.15    102.04 o 
   0   5   3      970.21      925.59    109.89 o 
   1   5   3      168.26      129.85    103.57 o 
   2   5   3     4846.39     5278.05     86.83 o 
   3   5   3      578.44      525.22     64.19 o 
   4   5   3      533.83      537.80     49.68 o 
   5   5   3      123.42       36.41     55.08 o 
   6   5   3      273.16      197.87     70.34 o 
   7   5   3      202.14       76.51     98.93 o 
   8   5   3        9.44        2.32     80.36 o 
 -13   6   3       61.08      136.00    176.19 o 
 -12   6   3       12.30      104.32    218.68 o 
 -11   6   3      111.31       10.82    125.97 o 
 -10   6   3       95.19      -34.00    153.78 o 
  -9   6   3      280.91      323.87    145.32 o 
  -8   6   3       71.98       36.32     83.46 o 
  -7   6   3       57.67        7.14     58.96 o 
  -6   6   3     1577.67     1504.73     71.63 o 
  -5   6   3     8297.60     7145.27    175.91 o 
  -4   6   3      415.46      323.96     75.77 o 
  -3   6   3       93.56       62.60     72.64 o 
  -2   6   3       21.45      -51.77    102.77 o 
  -1   6   3     2514.80     2478.69    148.13 o 
   0   6   3       56.55      100.46     83.46 o 
   1   6   3      417.19      379.61    123.70 o 
   2   6   3        1.61      -41.37     63.36 o 
   3   6   3      158.51      176.18     52.35 o 
   4   6   3      334.79      364.38     67.83 o 
   5   6   3      118.93      106.67     78.34 o 
   6   6   3      112.62       61.05     66.46 o 
   7   6   3      215.32      162.30     71.88 o 
   8   6   3       12.52       30.14     80.36 o 
 -13   7   3       27.18     -139.09    171.55 o 
 -12   7   3      210.02      322.28    208.67 o 
 -11   7   3      144.99      149.15    126.74 o 
 -10   7   3       51.83      192.41    152.23 o 
  -9   7   3      648.49      522.72    146.92 o 
  -8   7   3      412.98      367.69     70.76 o 
  -7   7   3      934.75      654.13     65.03 o 
  -6   7   3       71.25       67.68     59.02 o 
  -5   7   3     2378.08     2061.82    113.94 o 
  -4   7   3     1130.31      777.75     94.41 o 
  -3   7   3    10604.29     8429.70    205.33 o 
  -2   7   3      768.13      753.39    104.42 o 
  -1   7   3       20.87       39.41     91.95 o 
   0   7   3      279.44      281.37    134.50 o 
   1   7   3     2615.65     2813.06    171.31 o 
   2   7   3      280.62      358.43     91.21 o 
   3   7   3       36.61       60.38     84.77 o 
   4   7   3       81.85      145.67     83.07 o 
   5   7   3      169.40      245.35     99.70 o 
   6   7   3      144.53      135.24    115.15 o 
   7   7   3       25.80      161.50    119.00 o 
 -12   8   3      193.93      341.60    139.88 o 
 -11   8   3        3.87      311.40    163.81 o 
 -10   8   3      672.31      497.19    117.53 o 
  -9   8   3      586.13      540.46    150.00 o 
  -8   8   3       54.80       66.73     70.48 o 
  -7   8   3     1315.74      943.23     89.38 o 
  -6   8   3        1.07      -53.01     75.40 o 
  -5   8   3       45.76       23.18    118.23 o 
  -4   8   3     2485.14     2089.56    127.88 o 
  -3   8   3     4726.74     3728.92    156.21 o 
  -2   8   3     7917.24     6971.87    201.27 o 
  -1   8   3     1224.98      987.41    116.85 o 
   0   8   3       26.37      -30.14    142.96 o 
   1   8   3      500.88      572.12    160.04 o 
   2   8   3     2742.17     3319.93    215.44 o 
   3   8   3        2.66      147.18     94.22 o 
   4   8   3      345.49      513.53     95.27 o 
   5   8   3      123.58      240.36     95.64 o 
   6   8   3       19.07       91.18    122.09 o 
 -12   9   3      143.82       51.78    178.52 o 
 -11   9   3      638.97      687.34    166.23 o 
 -10   9   3       10.03      -77.27    140.63 o 
  -9   9   3      669.32      478.63    113.66 o 
  -8   9   3      344.81      249.89     80.21 o 
  -7   9   3        6.95       43.25     81.41 o 
  -6   9   3      115.39       86.98     72.42 o 
  -5   9   3       14.28      -75.73     99.68 o 
  -4   9   3     1875.48     1918.82    164.16 o 
  -3   9   3     2994.21     2922.91    168.24 o 
  -2   9   3      496.68      393.53    156.95 o 
  -1   9   3      555.35      691.99    173.96 o 
   0   9   3       17.01      126.73    126.73 o 
   1   9   3      829.41      924.17    128.38 o 
   2   9   3       79.07      137.55    104.32 o 
   3   9   3       32.77      261.18    157.64 o 
   4   9   3      409.99      682.27    112.70 o 
 -11  10   3        3.97       19.32    113.59 o 
 -10  10   3       16.13      -43.27    143.73 o 
  -9  10   3      647.21      510.30    144.59 o 
  -8  10   3     1106.69      862.31    154.71 o 
  -7  10   3       19.41       31.62     62.55 o 
  -6  10   3       50.46        2.07     76.66 o 
  -5  10   3        9.66       98.13    112.82 o 
  -4  10   3      282.72      437.48    125.99 o 
  -3  10   3      332.14      340.88    134.50 o 
  -2  10   3       91.72      123.64    124.42 o 
  -1  10   3       82.81      133.69    120.55 o 
   0  10   3      130.92      255.80    164.61 o 
   1  10   3       14.98       98.91    113.59 o 
   2  10   3      263.15      231.10    174.67 o 
   3  10   3        0.46      175.40    179.27 o 
 -10  11   3     1156.51      758.04    157.02 o 
  -9  11   3       63.53       23.18    139.87 o 
  -8  11   3     1254.20     1032.99    101.10 o 
  -7  11   3      255.19      145.28    126.76 o 
  -6  11   3      770.21      647.52    104.78 o 
  -5  11   3       27.85      122.09    149.91 o 
  -4  11   3       86.29      151.46    112.05 o 
  -3  11   3       10.53       78.04    163.82 o 
  -2  11   3      659.43      640.21    123.71 o 
  -1  11   3       13.41      108.18    119.77 o 
   0  11   3      200.92      339.28    173.89 o 
   1  11   3      471.76      634.66    190.17 o 
  -8  12   3      330.80      114.34    142.22 o 
  -7  12   3       19.42       87.15    105.96 o 
  -6  12   3      887.63      795.88    113.55 o 
  -5  12   3      296.56      184.41    226.85 o 
  -4  12   3      105.91      222.56    129.83 o 
  -3  12   3      136.84      203.25    175.43 o 
  -2  12   3       36.58      234.14    133.68 o 
  -1  12   3      225.40      487.68    196.31 o 
   1 -15   4      103.28      203.24    364.75 o 
   2 -15   4        1.69      336.90    332.27 o 
   3 -15   4      186.62      256.58    234.17 o 
   4 -15   4      130.04      266.62    289.80 o 
   5 -15   4      183.05      364.01    185.48 o 
   6 -15   4       34.81     -144.50    156.86 o 
   7 -15   4       37.74     -109.73    190.87 o 
   8 -15   4        0.75      102.77    176.18 o 
  -1 -14   4        4.91      -88.09    345.40 o 
   0 -14   4      241.25      343.93    365.57 o 
   1 -14   4      140.76      260.44    245.75 o 
   2 -14   4      316.73      749.75    338.55 o 
   3 -14   4      644.38     1035.30    308.50 o 
   4 -14   4       29.74      172.32    187.77 o 
   5 -14   4      284.09      377.96    236.51 o 
   6 -14   4      447.14      391.93    146.88 o 
   7 -14   4      169.16       93.51    169.25 o 
   8 -14   4       90.02      251.15    156.10 o 
   9 -14   4        7.17       57.95    186.22 o 
  10 -14   4        0.71      224.86    198.59 o 
  -3 -13   4       95.99      117.94    145.18 o 
  -2 -13   4       97.60      216.78    212.90 o 
  -1 -13   4      435.79      470.78    235.00 o 
   0 -13   4      139.83      -99.69    221.80 o 
   1 -13   4       16.61       34.00    224.09 o 
   2 -13   4      323.15      769.10    221.84 o 
   3 -13   4     1853.43     2428.65    238.45 o 
   4 -13   4      156.16      127.52    232.62 o 
   5 -13   4      225.90      102.79    211.00 o 
   6 -13   4        4.96     -157.63    163.04 o 
   7 -13   4      560.39      694.49    122.54 o 
   8 -13   4       40.07       61.83     93.94 o 
   9 -13   4       84.64      136.01    139.10 o 
  10 -13   4        4.27       85.00    153.00 o 
  11 -13   4       19.91      101.23    212.50 o 
  -4 -12   4        1.74     -149.63    346.95 o 
  -3 -12   4        2.99      -19.95    115.91 o 
  -2 -12   4       35.78      -22.32    214.05 o 
  -1 -12   4      109.78      103.96    346.21 o 
   0 -12   4        0.24     -418.42    278.95 o 
   1 -12   4      177.05       19.32    264.32 o 
   2 -12   4      258.62      -68.02    242.70 o 
   3 -12   4      562.21      704.38    174.74 o 
   4 -12   4       27.76     -109.73    200.91 o 
   5 -12   4     1168.99     1368.70    152.42 o 
   6 -12   4     1803.00     2033.92    189.69 o 
   7 -12   4       40.88     -114.93    102.81 o 
   8 -12   4        4.83       14.86     81.44 o 
   9 -12   4      293.95      525.60    189.37 o 
  10 -12   4      397.79      791.55    168.51 o 
  11 -12   4        5.19      138.32    213.27 o 
  12 -12   4        0.72      141.41    224.09 o 
  -6 -11   4        5.48      180.81    177.72 o 
  -5 -11   4        0.12      -55.01    192.40 o 
  -4 -11   4        0.01     -150.55    338.06 o 
  -3 -11   4       15.66     -129.55    222.54 o 
  -2 -11   4       55.64     -193.90    359.72 o 
  -1 -11   4       37.12      -70.95    281.28 o 
   0 -11   4       39.87     -249.21    166.14 o 
   1 -11   4     1217.35     1355.74    197.33 o 
   2 -11   4       28.72      -24.73    147.59 o 
   3 -11   4      136.10     -159.20    190.12 o 
   4 -11   4      378.21      301.35     93.52 o 
   5 -11   4     1683.85     2005.87    504.05 o 
   6 -11   4      513.69      637.35     92.50 o 
   7 -11   4       62.97       62.83     82.86 o 
   8 -11   4     1472.58     2182.90    113.20 o 
   9 -11   4        7.04       65.68    133.68 o 
  10 -11   4      568.63     1226.21    221.12 o 
  11 -11   4        8.25      148.36    211.72 o 
  12 -11   4      176.35      156.11    165.39 o 
  -7 -10   4      123.85      142.19    149.15 o 
  -6 -10   4        8.08      102.00    131.36 o 
  -5 -10   4       10.86      -91.70    130.98 o 
  -4 -10   4       22.51     -112.60    320.30 o 
  -3 -10   4        0.50     -188.35    294.02 o 
  -2 -10   4      102.13       47.06    166.15 o 
  -1 -10   4        4.17     -258.27    245.72 o 
   0 -10   4       54.87       15.01    129.05 o 
   1 -10   4      118.25     -201.71    134.47 o 
   2 -10   4      131.75      -92.74    176.98 o 
   3 -10   4     1851.29     2277.04    171.58 o 
   4 -10   4     1017.88     1212.81     96.73 o 
   5 -10   4      762.52      811.64     84.47 o 
   6 -10   4       83.38       24.31     88.43 o 
   7 -10   4     1929.07     2591.55    288.88 o 
   8 -10   4     3005.44     4788.55    236.48 o 
   9 -10   4        2.95       27.82    136.00 o 
  10 -10   4       27.34       88.09    141.41 o 
  11 -10   4       81.54       67.23    214.83 o 
  12 -10   4      430.95      558.89    162.33 o 
  -8  -9   4        0.46       27.82    200.13 o 
  -7  -9   4      139.43      158.43    143.74 o 
  -6  -9   4        3.85       70.32    181.59 o 
  -5  -9   4       10.13      -50.10    159.57 o 
  -4  -9   4       22.46      -56.48    109.04 o 
  -3  -9   4      835.70      753.18    164.75 o 
  -2  -9   4       54.02       29.27     74.50 o 
  -1  -9   4       94.73      -24.54     60.84 o 
   0  -9   4       26.49     -157.46    109.34 o 
   1  -9   4     1673.04     1887.66    189.77 o 
   2  -9   4     1333.54     1280.45    124.26 o 
   3  -9   4     1951.90     1834.82    451.79 o 
   4  -9   4     1158.76     1117.04    258.91 o 
   5  -9   4      268.30      307.03     81.11 o 
   6  -9   4      263.68      298.00     72.64 o 
   7  -9   4     4532.58     5972.23    214.49 o 
   8  -9   4      115.44      108.19    118.24 o 
   9  -9   4      541.08      398.19    136.85 o 
  10  -9   4       34.13     -279.34    186.23 o 
  11  -9   4     1233.99     2036.25    232.87 o 
  12  -9   4      295.54      464.53    155.36 o 
  13  -9   4        0.17       91.18    224.09 o 
  -9  -8   4        8.73      210.18    201.68 o 
  -8  -8   4        3.17      -43.27    183.91 o 
  -7  -8   4      192.56      275.14    119.79 o 
  -6  -8   4      309.30      479.45    124.83 o 
  -5  -8   4      439.29      659.27    125.63 o 
  -4  -8   4       48.66       71.56     98.00 o 
  -3  -8   4      797.35      924.24     84.75 o 
  -2  -8   4     2920.18     3269.35    135.78 o 
  -1  -8   4      519.18      537.37     62.26 o 
   0  -8   4     1190.32     1261.98     81.29 o 
   1  -8   4       50.53      -28.11     56.73 o 
   2  -8   4    11027.40    13161.99    211.63 o 
   3  -8   4      332.66      253.02     71.51 o 
   4  -8   4     1675.56     1807.50    118.15 o 
   5  -8   4      615.84      588.26     77.41 o 
   6  -8   4     1015.34     1034.43     77.78 o 
   7  -8   4      383.78      413.36     79.24 o 
   8  -8   4     1468.32     1469.27    143.98 o 
   9  -8   4       54.36      -26.27    121.32 o 
  10  -8   4     4365.60     5494.84    225.13 o 
  11  -8   4       88.23     -163.83    180.06 o 
  12  -8   4       88.00      -64.91    200.92 o 
  13  -8   4       19.95      122.86    201.68 o 
  -9  -7   4       40.10       61.82    161.50 o 
  -8  -7   4        4.70      162.27    150.68 o 
  -7  -7   4      705.16      788.74    124.50 o 
  -6  -7   4      204.88      404.83     93.91 o 
  -5  -7   4      357.52      347.92    128.33 o 
  -4  -7   4      211.33      211.39     63.29 o 
  -3  -7   4     2321.97     2593.97    124.43 o 
  -2  -7   4     5550.02     7009.10    134.85 o 
  -1  -7   4        2.19      -41.44     41.07 o 
   0  -7   4     3886.47     4031.90     96.66 o 
   1  -7   4     4214.59     3907.22     88.15 o 
   2  -7   4      104.01       71.28     53.66 o 
   3  -7   4      756.20      753.23     59.37 o 
   4  -7   4     3619.53     4040.02    239.11 o 
   5  -7   4       79.49       39.72     75.74 o 
   6  -7   4      330.50      305.96     60.18 o 
   7  -7   4      191.07      262.65     69.89 o 
   8  -7   4      105.15        4.64    105.10 o 
   9  -7   4      183.79      113.61    107.43 o 
  10  -7   4       41.14      -57.96    115.91 o 
  11  -7   4       16.05        3.86    144.50 o 
  12  -7   4      145.42      110.51    236.48 o 
  13  -7   4      150.26       11.59    167.70 o 
 -10  -6   4       34.81      201.68    176.96 o 
  -9  -6   4        0.25       -3.86    121.32 o 
  -8  -6   4        3.05       20.09    108.18 o 
  -7  -6   4      335.34      538.78    112.86 o 
  -6  -6   4     1475.44     1690.21    220.61 o 
  -5  -6   4        6.36      143.98     73.71 o 
  -4  -6   4      969.48     1054.66    283.98 o 
  -3  -6   4     4592.55     5703.45    204.71 o 
  -2  -6   4     7785.06     9108.76    304.30 o 
  -1  -6   4      668.06      689.97     47.67 o 
   0  -6   4     7568.67     6458.37    310.36 o 
   1  -6   4     3855.78     3510.33    438.28 o 
   2  -6   4     1425.10     1405.40     59.68 o 
   3  -6   4      103.82      119.87     47.25 o 
   4  -6   4     3768.91     3877.90    190.28 o 
   5  -6   4     4596.93     4476.29    823.65 o 
   6  -6   4        6.21      -69.90     61.82 o 
   7  -6   4      264.84      277.48     51.92 o 
   8  -6   4       45.98       64.91     91.96 o 
   9  -6   4      179.92       15.46    141.44 o 
  10  -6   4      598.02      637.90    194.85 o 
  11  -6   4      102.32      -98.92    201.70 o 
  12  -6   4      135.12       44.05    214.07 o 
  13  -6   4        7.62      -58.73    154.54 o 
 -11  -5   4       14.22       29.36    123.63 o 
 -10  -5   4       32.13      142.96    119.77 o 
  -9  -5   4       29.23       49.45    146.05 o 
  -8  -5   4      239.36      281.34    103.57 o 
  -7  -5   4      407.60      466.94     95.09 o 
  -6  -5   4       62.92      171.96     64.01 o 
  -5  -5   4        3.25      155.87    124.79 o 
  -4  -5   4     1301.73     1235.73    164.60 o 
  -3  -5   4      473.77      505.56     48.65 o 
  -2  -5   4       26.76       80.22     89.25 o 
  -1  -5   4      162.76      163.46     34.70 o 
   0  -5   4    10166.26     9414.65    555.45 o 
   1  -5   4       55.02      108.41     35.39 o 
   2  -5   4       64.95      143.86     36.76 o 
   3  -5   4        8.76       38.55     31.94 o 
   4  -5   4     4456.18     4171.54    273.29 o 
   5  -5   4     2508.28     2923.57    241.41 o 
   6  -5   4      278.66      313.75     47.84 o 
   7  -5   4       39.70     -108.96     84.23 o 
   8  -5   4       29.10      -96.59     99.68 o 
   9  -5   4      469.52      433.73    164.68 o 
  10  -5   4        2.84     -146.04    159.18 o 
  11  -5   4      187.12        0.77    176.21 o 
  12  -5   4        1.97     -221.77    185.45 o 
  13  -5   4        0.09     -132.13    193.95 o 
 -11  -4   4       12.97       30.14    105.09 o 
 -10  -4   4       84.67      149.92    147.60 o 
  -9  -4   4        7.91     -152.22    135.23 o 
  -8  -4   4       23.94       53.32    119.00 o 
  -7  -4   4     1486.25     1519.64    111.48 o 
  -6  -4   4      108.45      196.20     45.29 o 
  -5  -4   4       59.26      139.00     46.42 o 
  -4  -4   4     9538.71     8744.14    602.89 o 
  -3  -4   4     4431.69     4542.61    290.65 o 
  -2  -4   4     4941.68     3895.60    275.84 o 
  -1  -4   4        8.73       68.95     32.45 o 
   0  -4   4      472.05      482.57     21.39 o 
   1  -4   4      265.93      354.90     33.64 o 
   2  -4   4    21622.63    23498.36    199.25 o 
   3  -4   4      834.69     1007.10     98.72 o 
   4  -4   4     4332.58     5124.14    392.24 o 
   5  -4   4     4779.69     5314.89     82.62 o 
   6  -4   4     5272.75     4936.11    620.36 o 
   7  -4   4      562.33      501.90     85.07 o 
   8  -4   4      121.71      121.33     85.78 o 
   9  -4   4        5.23      -50.23     88.86 o 
  10  -4   4      186.71       64.92    141.43 o 
  11  -4   4       84.88       -4.64    149.92 o 
  12  -4   4        9.29       41.14    112.82 o 
  13  -4   4        0.50      -95.82    142.95 o 
 -12  -3   4        0.18       41.73    118.22 o 
 -11  -3   4        0.04      -30.14    128.27 o 
 -10  -3   4       27.92       -5.41    110.50 o 
  -9  -3   4       18.30       -9.27     74.18 o 
  -8  -3   4        3.93      106.63     70.32 o 
  -7  -3   4       29.81       52.54     48.82 o 
  -6  -3   4      516.85      560.91     35.16 o 
  -5  -3   4      963.59      960.10     65.04 o 
  -4  -3   4     4287.34     4104.40    296.64 o 
  -3  -3   4       36.18       88.71     21.88 o 
  -2  -3   4     2796.79     2420.88    151.38 o 
  -1  -3   4     1430.10     1370.13    105.14 o 
   0  -3   4     6053.43     6412.34     54.87 o 
   1  -3   4     8843.12     8471.89    984.14 o 
   2  -3   4    14129.03    15941.57    269.14 o 
   3  -3   4     4079.55     4465.98    339.53 o 
   4  -3   4      193.23      137.12     29.20 o 
   5  -3   4     8260.73     6429.53    345.53 o 
   6  -3   4      399.75      228.20    116.37 o 
   7  -3   4     1263.68     1142.58     86.70 o 
   8  -3   4      388.06      233.47     78.08 o 
   9  -3   4     1138.61      902.17    106.78 o 
  10  -3   4        0.06        9.86     64.46 o 
  11  -3   4       54.55       76.49     78.92 o 
  12  -3   4        5.74       37.86    170.00 o 
 -12  -2   4      105.44      -46.37     90.42 o 
 -11  -2   4        6.15      -48.68    115.91 o 
 -10  -2   4       30.69       -8.50    107.41 o 
  -9  -2   4      112.08       78.08     78.72 o 
  -8  -2   4     1710.72     1555.41    169.97 o 
  -7  -2   4        3.47        2.36     47.74 o 
  -6  -2   4     1712.34     1880.24    215.77 o 
  -5  -2   4       81.17       81.16     35.97 o 
  -4  -2   4       91.50      128.96     31.43 o 
  -3  -2   4     2313.26     2423.54     63.72 o 
  -2  -2   4    21123.52    23082.21    211.79 o 
  -1  -2   4       21.41       43.24     16.83 o 
   0  -2   4     8806.31     9465.51    409.69 o 
   1  -2   4     3350.84     3567.73    119.11 o 
   2  -2   4     8353.20     8120.18    675.39 o 
   3  -2   4       16.06       33.74     37.09 o 
   4  -2   4     7305.91     5333.46    154.12 o 
   5  -2   4     3868.15     2682.54    602.19 o 
   6  -2   4      240.17      231.14     36.62 o 
   7  -2   4       18.40       16.17     37.62 o 
   8  -2   4      686.82      676.51     64.58 o 
   9  -2   4     1575.76     1776.97     79.19 o 
  10  -2   4      174.04      159.89     53.81 o 
  11  -2   4       79.23      116.63     66.89 o 
  12  -2   4        8.39      -33.23    156.09 o 
 -12  -1   4      250.21       17.78    122.89 o 
 -11  -1   4       20.35      -43.27     83.45 o 
 -10  -1   4       31.28      -24.53     72.21 o 
  -9  -1   4      312.07      213.35    136.05 o 
  -8  -1   4     4216.55     4606.94    188.78 o 
  -7  -1   4     1229.29     1201.36     94.44 o 
  -6  -1   4     5691.18     6682.68    608.25 o 
  -5  -1   4       72.84       66.89     30.27 o 
  -4  -1   4      294.12      302.82     35.59 o 
  -3  -1   4     2532.51     2282.36     59.88 o 
  -2  -1   4     1727.25     1995.87     61.35 o 
   0  -1   4     1792.17     1740.13     68.79 o 
   1  -1   4     1615.75     1541.90     35.68 o 
   2  -1   4       51.11       68.00     25.50 o 
   3  -1   4     1464.15     1183.68     23.77 o 
   4  -1   4     5910.55     4922.90    293.07 o 
   5  -1   4    11884.21    10545.77    287.16 o 
   6  -1   4       69.37       91.64     28.55 o 
   7  -1   4       85.00       81.96     58.35 o 
   8  -1   4      467.84      531.45     96.64 o 
   9  -1   4      966.47      902.33     75.03 o 
  10  -1   4       41.72       62.85     63.36 o 
  11  -1   4      161.10      118.14     69.24 o 
  12  -1   4       60.23      151.46    153.78 o 
 -13   0   4        1.87     -185.45    123.63 o 
 -12   0   4      392.28      321.29     85.02 o 
 -11   0   4        3.95      -17.77    177.72 o 
 -10   0   4      541.61      400.50    162.36 o 
  -9   0   4      550.00      562.13    114.44 o 
  -8   0   4     1477.50     1423.77    116.91 o 
  -7   0   4      728.85      633.52     83.54 o 
  -6   0   4     5754.38     6944.24    388.85 o 
  -5   0   4    10041.45    11736.77    118.04 o 
  -4   0   4       95.85       82.70     43.28 o 
  -3   0   4      560.94      573.38     47.20 o 
  -2   0   4     1799.26     1772.98     56.69 o 
  -1   0   4    27546.84    31751.46    277.69 o 
   0   0   4       27.20       42.30     19.94 o 
   1   0   4       23.53       36.67     28.10 o 
   2   0   4      264.10      278.03     22.43 o 
   3   0   4      493.11      385.77     20.55 o 
   4   0   4     1384.22     1270.95     64.31 o 
   5   0   4     2362.28     1973.91    104.76 o 
   6   0   4        0.70       14.67     39.70 o 
   7   0   4      418.79      345.02     49.48 o 
   8   0   4      309.45      344.36     87.73 o 
   9   0   4      379.55      399.63     64.63 o 
  10   0   4        5.49       49.25     58.42 o 
  11   0   4      169.02      204.03     89.65 o 
 -13   1   4       45.58       81.91    248.05 o 
 -12   1   4        9.74     -115.91    159.95 o 
 -11   1   4        0.72      100.45    185.45 o 
 -10   1   4      190.98      507.00    136.03 o 
  -9   1   4     1920.27     2005.17    166.52 o 
  -8   1   4      272.03      412.00    120.59 o 
  -7   1   4        1.89       73.07     58.50 o 
  -6   1   4     2335.38     2601.58     73.38 o 
  -5   1   4     7492.36    10039.89    576.61 o 
  -4   1   4     1742.70     2114.90     81.43 o 
  -3   1   4     1324.82     1323.12     60.46 o 
  -2   1   4      117.66      170.82     52.56 o 
  -1   1   4    22959.58    23840.52    244.55 o 
   0   1   4    11547.76    13032.81    698.40 o 
   1   1   4     2185.03     2127.05    102.90 o 
   2   1   4       35.82       37.79     24.56 o 
   3   1   4     1930.09     1865.96     93.34 o 
   4   1   4     6175.47     5671.90    185.91 o 
   5   1   4      209.54      177.41     33.19 o 
   6   1   4        3.69       -5.84     35.69 o 
   7   1   4      865.17      766.49     51.68 o 
   8   1   4      232.37      268.70    127.14 o 
   9   1   4      114.64      166.96     65.24 o 
  10   1   4        0.43       29.98     98.52 o 
  11   1   4       53.64      159.96    125.96 o 
 -13   2   4        0.04       21.64    254.22 o 
 -12   2   4        9.35      333.04    217.13 o 
 -11   2   4       12.33      129.04    136.77 o 
 -10   2   4      310.50      343.97    173.92 o 
  -9   2   4        2.33        0.77    105.86 o 
  -8   2   4      967.45      931.53    109.09 o 
  -7   2   4       58.60       26.16     46.03 o 
  -6   2   4      239.29      365.24     64.26 o 
  -5   2   4     4034.88     4928.86    130.75 o 
  -4   2   4     2222.38     2286.39     90.03 o 
  -3   2   4      710.12      722.03     82.03 o 
  -2   2   4      130.32      213.33     71.11 o 
  -1   2   4     6378.43     8185.63    155.97 o 
   0   2   4     1154.66     1234.65     43.74 o 
   1   2   4      156.10      109.57     34.86 o 
   2   2   4     2432.73     2435.06     51.07 o 
   3   2   4       36.60        9.90     30.57 o 
   4   2   4     1041.26     1023.88     47.06 o 
   5   2   4      166.15      131.05     43.64 o 
   6   2   4       13.76       -4.58     35.85 o 
   7   2   4      408.70      362.61     48.57 o 
   8   2   4        1.79       16.41     47.74 o 
   9   2   4      122.29      148.79     54.94 o 
  10   2   4        4.23      -31.68     99.68 o 
 -13   3   4        2.07      143.72    251.13 o 
 -12   3   4        0.61       30.14    155.31 o 
 -11   3   4       72.25       95.82    157.64 o 
 -10   3   4       34.16       27.05    116.68 o 
  -9   3   4        9.75      -52.54    101.23 o 
  -8   3   4      598.61      540.54    109.04 o 
  -7   3   4     1331.24     1436.71     94.06 o 
  -6   3   4      626.90      625.31     98.23 o 
  -5   3   4      697.68      799.92     87.42 o 
  -4   3   4     1113.03     1279.87     94.46 o 
  -3   3   4    12117.02    14375.93    224.50 o 
  -2   3   4     2860.35     2823.03    108.01 o 
  -1   3   4     2126.49     2040.64    110.96 o 
   0   3   4      258.61      262.85     60.30 o 
   1   3   4     7268.07     7857.35    643.21 o 
   2   3   4      390.62      351.13     42.85 o 
   3   3   4      823.41      762.76     48.56 o 
   4   3   4        4.01       24.83     38.30 o 
   5   3   4      890.22      867.56     49.38 o 
   6   3   4       74.34       96.29     47.96 o 
   7   3   4      654.10      651.59    103.23 o 
   8   3   4        6.52      -34.14     51.46 o 
   9   3   4      362.65      197.11    102.03 o 
 -13   4   4      236.65      440.54    247.32 o 
 -12   4   4       86.20      122.87    238.01 o 
 -11   4   4      101.95      239.56    144.51 o 
 -10   4   4      412.06      312.31    164.66 o 
  -9   4   4       21.10      -40.95     99.68 o 
  -8   4   4      127.29      154.57    126.74 o 
  -7   4   4      849.57      707.88     63.71 o 
  -6   4   4     2492.77     2226.90     81.66 o 
  -5   4   4     4695.62     4691.33    147.11 o 
  -4   4   4      560.15      529.80     97.45 o 
  -3   4   4     2190.71     2031.31    119.44 o 
  -2   4   4      814.23      678.62     99.82 o 
  -1   4   4    21096.31    20539.04    289.61 o 
   0   4   4      404.37      399.75     80.41 o 
   1   4   4     2371.98     2472.39    202.42 o 
   2   4   4      112.06      102.76     49.74 o 
   3   4   4     5824.63     5589.30    316.17 o 
   4   4   4     1784.59     1727.34    124.58 o 
   5   4   4      510.99      600.94     56.96 o 
   6   4   4        3.00       17.32     59.29 o 
   7   4   4       22.44       16.18     55.86 o 
   8   4   4       38.50      -91.96    102.77 o 
 -13   5   4      113.18      425.81    258.88 o 
 -12   5   4        1.71       36.32    167.68 o 
 -11   5   4      239.62      258.15    135.26 o 
 -10   5   4      154.44       61.83    111.29 o 
  -9   5   4       12.25       21.64    109.73 o 
  -8   5   4       98.93       87.33     98.92 o 
  -7   5   4     5575.60     4927.94    114.77 o 
  -6   5   4       18.61        0.00     98.91 o 
  -5   5   4     5593.27     6064.90    177.60 o 
  -4   5   4       70.79       69.55     74.96 o 
  -3   5   4      142.41      156.12     79.61 o 
  -2   5   4      200.88      120.58     83.48 o 
  -1   5   4     6970.97     7275.41    195.20 o 
   0   5   4     8044.47     7615.25    193.08 o 
   1   5   4     2980.79     2560.42    138.88 o 
   2   5   4      830.20      834.83     51.45 o 
   3   5   4     1855.21     1991.37    109.10 o 
   4   5   4     1490.77     1652.19     76.34 o 
   5   5   4      394.71      380.50     61.01 o 
   6   5   4      261.94      267.43     85.79 o 
   7   5   4       27.03        6.95     92.73 o 
   8   5   4       22.30      -17.77    102.77 o 
 -13   6   4       58.99      333.83    197.82 o 
 -12   6   4       26.10      282.82    199.36 o 
 -11   6   4      838.27      914.09    147.71 o 
 -10   6   4      205.53      159.98    115.16 o 
  -9   6   4      149.13       63.37    107.42 o 
  -8   6   4       14.49       -7.04     67.69 o 
  -7   6   4       25.69       14.38     62.28 o 
  -6   6   4     1868.88     1666.09    124.70 o 
  -5   6   4      201.24      173.91    115.16 o 
  -4   6   4      641.54      487.23     88.17 o 
  -3   6   4       75.29      -13.14    120.56 o 
  -2   6   4      234.36      204.06     83.48 o 
  -1   6   4     4032.38     3951.34    168.59 o 
   0   6   4     1320.27     1262.46    113.78 o 
   1   6   4      698.22      614.07     98.99 o 
   2   6   4      125.97       88.87     88.10 o 
   3   6   4      422.66      501.01     61.39 o 
   4   6   4      247.42      304.19     65.35 o 
   5   6   4       13.63       52.43     90.02 o 
   6   6   4      395.98      473.85    113.63 o 
   7   6   4      196.01      290.59    110.52 o 
 -12   7   4        7.31       -3.09    144.50 o 
 -11   7   4     1350.80     1472.37    197.30 o 
 -10   7   4      445.75      510.22    176.26 o 
  -9   7   4      364.10      200.21    143.78 o 
  -8   7   4       54.17       43.14     74.66 o 
  -7   7   4     3154.79     2400.51     98.10 o 
  -6   7   4      355.67      333.95     89.67 o 
  -5   7   4     2292.61     1883.76    147.23 o 
  -4   7   4      332.23      233.46     94.31 o 
  -3   7   4       51.80       73.41     93.50 o 
  -2   7   4     1479.48     1248.68    117.67 o 
  -1   7   4        4.61      -18.55     94.27 o 
   0   7   4      957.64      889.62    147.75 o 
   1   7   4     1951.41     1791.25    163.40 o 
   2   7   4      136.56       89.65     96.60 o 
   3   7   4       10.77       25.05     79.43 o 
   4   7   4       52.73      117.60     78.09 o 
   5   7   4       12.26       52.04     69.58 o 
   6   7   4        3.15       67.23    112.82 o 
 -12   8   4       67.57      198.60    204.78 o 
 -11   8   4      226.75      241.91    129.07 o 
 -10   8   4      278.45      310.71    175.45 o 
  -9   8   4      491.83      303.83    107.46 o 
  -8   8   4     2444.59     2039.71     96.42 o 
  -7   8   4      229.27      217.28     77.94 o 
  -6   8   4     3209.58     2490.08    139.59 o 
  -5   8   4      644.59      678.16    146.15 o 
  -4   8   4     5892.08     5069.89    184.37 o 
  -3   8   4      106.50      285.94    147.61 o 
  -2   8   4       69.71      128.28    107.42 o 
  -1   8   4       27.20      156.86    109.73 o 
   0   8   4       73.42        3.09     96.60 o 
   1   8   4      294.84      319.23    145.31 o 
   2   8   4       33.73      123.64    117.46 o 
   3   8   4      104.49      114.37    162.29 o 
   4   8   4       59.96      145.61     98.03 o 
   5   8   4      198.81      353.84    101.11 o 
 -11   9   4       50.92      159.19    125.18 o 
 -10   9   4        1.38      -47.14    121.32 o 
  -9   9   4      812.89      576.12    158.53 o 
  -8   9   4     1433.57     1212.05    128.45 o 
  -7   9   4        4.59       55.30     78.16 o 
  -6   9   4      113.79      -39.41    129.83 o 
  -5   9   4        2.64       10.05     98.91 o 
  -4   9   4      429.58      438.33    111.32 o 
  -3   9   4        2.38      105.86    105.09 o 
  -2   9   4      111.23       52.55    110.51 o 
  -1   9   4      154.45      174.66    114.38 o 
   0   9   4       45.11       91.18    162.28 o 
   1   9   4      371.04      547.28    177.01 o 
   2   9   4       47.09       41.73    166.14 o 
   3   9   4      157.42      311.45    146.84 o 
 -10  10   4       45.93      166.14    173.87 o 
  -9  10   4      348.49      324.64    159.23 o 
  -8  10   4       34.89        1.09     93.50 o 
  -7  10   4     1345.85     1193.34    103.29 o 
  -6  10   4      381.61      346.30    122.91 o 
  -5  10   4      371.66      347.07    170.06 o 
  -4  10   4        2.30      115.13    170.77 o 
  -3  10   4       99.80       93.51    124.42 o 
  -2  10   4     1137.50     1176.60    197.26 o 
  -1  10   4       18.00      190.09    183.91 o 
   0  10   4      171.54      207.12    129.84 o 
   1  10   4        1.90      -61.04    107.41 o 
   2  10   4        9.13       17.77    108.95 o 
  -9  11   4        0.14      -54.86    110.50 o 
  -8  11   4       42.37       29.92    163.82 o 
  -7  11   4      655.74      547.18    164.69 o 
  -6  11   4     2021.73     1773.31    207.48 o 
  -5  11   4       57.92       -1.55    127.50 o 
  -4  11   4       97.06       95.05    135.24 o 
  -3  11   4      261.59      319.21    191.68 o 
  -2  11   4      485.65      430.59    136.06 o 
  -1  11   4        0.65       31.68    120.54 o 
   0  11   4      118.22      294.43    167.70 o 
  -6  12   4      206.04      147.74    142.98 o 
  -5  12   4        0.98       -1.55    119.77 o 
  -4  12   4      599.29      399.70    131.43 o 
   0 -15   5        2.13       78.82    285.13 o 
   1 -15   5       72.80       24.73    369.38 o 
   2 -15   5       30.70     -351.21    234.14 o 
   3 -15   5      227.83      140.66    236.50 o 
   4 -15   5      111.85     -215.61    279.75 o 
   5 -15   5       10.71     -218.68    246.50 o 
   6 -15   5       43.65      -22.41    217.14 o 
   7 -15   5      721.23      771.67    200.26 o 
   8 -15   5      318.46      374.10    178.55 o 
  -2 -14   5       22.98      228.73    159.98 o 
  -1 -14   5       32.12     -298.27    359.32 o 
   0 -14   5       38.98     -413.41    336.14 o 
   1 -14   5       27.55       -6.95    244.18 o 
   2 -14   5        1.60     -432.33    288.22 o 
   3 -14   5      174.06      119.79    207.89 o 
   4 -14   5        5.63     -363.95    242.63 o 
   5 -14   5      549.48      790.13    233.48 o 
   6 -14   5      639.00      576.80    150.00 o 
   7 -14   5      354.28      439.82    139.13 o 
   8 -14   5        6.69       22.41    162.27 o 
   9 -14   5       53.05      -10.05    206.32 o 
  10 -14   5      982.75     2231.99    260.63 o 
  -3 -13   5        0.74      -82.82    371.29 o 
  -2 -13   5       65.00      227.96    172.32 o 
  -1 -13   5        1.93      -58.87    296.72 o 
   0 -13   5      243.99     -447.51    298.34 o 
   1 -13   5       35.89     -102.00    210.18 o 
   2 -13   5      399.78      463.82    258.97 o 
   3 -13   5        0.92     -257.31    171.54 o 
   4 -13   5      121.40      176.97    217.93 o 
   5 -13   5      330.68      376.44    145.32 o 
   6 -13   5      274.73      491.58    129.85 o 
   7 -13   5        1.60       11.59    157.63 o 
   8 -13   5      290.61      497.50    114.39 o 
   9 -13   5      896.28     1572.26    237.42 o 
  10 -13   5      642.01     1361.55    235.04 o 
  11 -13   5       69.58      169.23    171.55 o 
  -5 -12   5       72.12     -145.60    372.08 o 
  -4 -12   5       20.54     -110.69    128.66 o 
  -3 -12   5       56.67      -49.64    160.35 o 
  -2 -12   5        0.59       36.32    106.63 o 
  -1 -12   5      522.60      397.33    428.31 o 
   1 -12   5       28.54     -239.55    178.50 o 
   2 -12   5        3.83     -201.68    160.72 o 
   3 -12   5      179.61      -27.82    207.90 o 
   4 -12   5      126.58      -25.50    187.80 o 
   5 -12   5      678.11      494.14    126.05 o 
   6 -12   5      154.41      149.03    114.33 o 
   7 -12   5      394.52      516.58    121.25 o 
   8 -12   5      269.52      234.91     98.62 o 
   9 -12   5     1045.23     1919.08    235.92 o 
  10 -12   5      493.72     1073.03    231.15 o 
  11 -12   5      711.76     1309.82    231.96 o 
  12 -12   5      156.79      237.25    214.07 o 
  -6 -11   5        5.52      -37.09    129.04 o 
  -5 -11   5      292.79      210.75    200.96 o 
  -4 -11   5      142.38       51.76    291.74 o 
  -3 -11   5       29.28     -118.96    278.18 o 
  -2 -11   5      189.57       18.59    400.34 o 
  -1 -11   5      668.61      509.93    230.05 o 
   0 -11   5      903.39      982.29    177.52 o 
   1 -11   5       90.36      283.61    222.56 o 
   2 -11   5       24.23      -43.27    139.09 o 
   3 -11   5       22.18     -258.48    172.32 o 
   4 -11   5      118.06       51.24     86.56 o 
   5 -11   5       28.13      -95.90     83.29 o 
   6 -11   5      653.38      782.72    113.77 o 
   7 -11   5      108.82      186.63     92.35 o 
   8 -11   5      320.47      497.80    194.02 o 
   9 -11   5       12.04       51.00    145.27 o 
  10 -11   5        3.28       88.09    145.27 o 
  11 -11   5      356.47      393.44    149.96 o 
  12 -11   5      392.48      635.39    161.55 o 
  -7 -10   5        0.13      169.22    220.99 o 
  -6 -10   5       92.56      300.61    196.29 o 
  -5 -10   5      665.34      935.13    146.27 o 
  -4 -10   5      204.39      265.30    151.87 o 
  -3 -10   5      108.72       47.62     82.30 o 
  -2 -10   5      529.04      556.89    215.33 o 
  -1 -10   5     2293.69     2635.08    123.61 o 
   0 -10   5      967.11     1111.71    186.07 o 
   1 -10   5       42.76     -177.35    118.23 o 
   3 -10   5      161.77       98.88     90.52 o 
   4 -10   5      345.08      210.49     88.77 o 
   5 -10   5     2328.45     2703.75    377.83 o 
   6 -10   5     2281.95     2397.72    281.68 o 
   7 -10   5      601.51      689.56    109.42 o 
   8 -10   5      108.62      -79.60    180.84 o 
   9 -10   5       83.25      -34.00    128.28 o 
  10 -10   5      521.17      612.31    146.89 o 
  11 -10   5      121.42      112.06    196.29 o 
  12 -10   5      172.12      149.16    174.66 o 
  -8  -9   5       19.24      171.54    144.50 o 
  -7  -9   5       35.25      205.55    134.46 o 
  -6  -9   5        6.51      101.30    169.61 o 
  -5  -9   5      273.61      496.66    112.27 o 
  -4  -9   5       41.83       15.97     88.66 o 
  -3  -9   5       11.74      -89.74     98.91 o 
  -2  -9   5      729.78      724.29    157.78 o 
  -1  -9   5       95.04       54.99    110.90 o 
   0  -9   5      376.07      464.31     70.76 o 
   1  -9   5     1358.27      954.64    121.56 o 
   2  -9   5     2994.21     2991.59     91.42 o 
   3  -9   5      213.70      219.34     74.99 o 
   4  -9   5     1301.18     1425.10    123.09 o 
   5  -9   5     1553.97     1420.16     84.41 o 
   6  -9   5      952.27      950.77    186.84 o 
   7  -9   5      988.20     1257.77    105.93 o 
   8  -9   5      100.27       57.96    112.06 o 
   9  -9   5       53.90     -159.96    166.91 o 
  10  -9   5       26.39      -56.41    122.86 o 
  11  -9   5       28.75       40.95    159.18 o 
  12  -9   5       10.96     -140.63    176.18 o 
  -9  -8   5       46.56      139.87    153.78 o 
  -8  -8   5       18.13      101.23    178.50 o 
  -7  -8   5       12.96       37.09    119.77 o 
  -6  -8   5       88.61      202.69    176.97 o 
  -5  -8   5      117.59      145.81    103.76 o 
  -4  -8   5      163.67      259.09     79.84 o 
  -3  -8   5      577.63      821.34    137.65 o 
  -2  -8   5      117.53      158.86     61.54 o 
  -1  -8   5      687.62      613.88     58.78 o 
   0  -8   5      243.00      261.39     65.32 o 
   1  -8   5      356.50      367.00     37.11 o 
   2  -8   5     5733.67     7286.69    330.31 o 
   3  -8   5      198.11      144.36     61.05 o 
   4  -8   5     1672.44     1671.37     85.72 o 
   5  -8   5      119.47      128.10     71.85 o 
   6  -8   5     2103.29     2347.75     97.75 o 
   7  -8   5      708.75      748.09     82.98 o 
   8  -8   5       93.68       47.14    104.33 o 
   9  -8   5       67.30      -90.41    154.55 o 
  10  -8   5        1.23      -58.73    144.50 o 
  11  -8   5       66.58     -201.69    218.69 o 
  12  -8   5       42.29     -228.73    230.28 o 
  13  -8   5       18.89     -160.73    173.86 o 
  -9  -7   5        0.00      -54.86    117.45 o 
  -8  -7   5       66.02       94.28    108.96 o 
  -7  -7   5       10.70     -100.45    135.23 o 
  -6  -7   5       54.42       87.85     88.18 o 
  -5  -7   5      879.00     1047.27    229.35 o 
  -4  -7   5       11.17       67.32     64.96 o 
  -3  -7   5      122.06      179.26     63.37 o 
  -2  -7   5      208.84      214.96     59.00 o 
  -1  -7   5     2928.75     3295.99    278.37 o 
   0  -7   5     3726.86     3854.32    399.01 o 
   1  -7   5      182.83      166.59     32.76 o 
   2  -7   5     1145.81     1119.54    103.37 o 
   3  -7   5     1044.94     1193.86    173.80 o 
   4  -7   5    10653.47    12367.49    651.28 o 
   5  -7   5      143.19       59.20     91.20 o 
   6  -7   5     2145.11     2645.45     90.59 o 
   7  -7   5       58.38        6.14     52.53 o 
   8  -7   5     3253.15     3886.94    190.86 o 
   9  -7   5      284.29      178.55    182.42 o 
  10  -7   5       39.35      -50.23    139.87 o 
  11  -7   5       18.68      -78.04    132.91 o 
  12  -7   5        3.66     -297.88    198.59 o 
  13  -7   5        2.73     -265.04    208.63 o 
 -10  -6   5        1.10       -3.09    166.13 o 
  -9  -6   5        0.27      -51.77    157.63 o 
  -8  -6   5        6.77       85.77    144.50 o 
  -7  -6   5      163.41      261.22    132.16 o 
  -6  -6   5      386.95      368.81     65.57 o 
  -5  -6   5       46.05      121.11     68.27 o 
  -4  -6   5      447.89      522.98    128.35 o 
  -3  -6   5     2190.86     2309.31     80.97 o 
  -2  -6   5     1082.64     1048.08     63.90 o 
  -1  -6   5     1237.91     1200.46     94.88 o 
   0  -6   5     8896.26     8710.59    439.12 o 
   1  -6   5      276.30      305.81     29.28 o 
   2  -6   5     4909.16     5363.11    109.65 o 
   3  -6   5     3477.24     3831.29     83.82 o 
   4  -6   5     5075.84     5690.04    574.32 o 
   5  -6   5       37.33       23.79     47.42 o 
   6  -6   5     5050.43     6046.49    764.20 o 
   7  -6   5     4079.25     4425.36     96.00 o 
   8  -6   5      176.47      171.58    108.20 o 
   9  -6   5      364.37      412.03    119.05 o 
  10  -6   5      155.93      122.11    173.12 o 
  11  -6   5      656.40      696.67    141.50 o 
  12  -6   5        2.04     -112.82    126.72 o 
  13  -6   5       18.34       -1.55    157.64 o 
 -11  -5   5       83.71      108.19    122.10 o 
 -10  -5   5      138.80      122.88    113.60 o 
  -9  -5   5       18.58        9.27     98.91 o 
  -8  -5   5      108.30       43.28    123.65 o 
  -7  -5   5      388.63      310.00     88.90 o 
  -6  -5   5     1819.78     1784.91     86.75 o 
  -5  -5   5      362.38      378.85     58.70 o 
  -4  -5   5       54.72      106.51     36.58 o 
  -3  -5   5      595.07      588.86    112.72 o 
  -2  -5   5       58.90       92.92     52.94 o 
  -1  -5   5      880.19      794.49     37.16 o 
   0  -5   5     3298.48     3465.29     64.68 o 
   1  -5   5      107.17      104.35     20.88 o 
   2  -5   5    16432.80    18256.90    593.26 o 
   3  -5   5     1451.64     1693.15     90.68 o 
   4  -5   5     2235.57     2473.77    100.10 o 
   5  -5   5     2047.45     2412.52     85.30 o 
   6  -5   5     3426.96     3534.43    225.66 o 
   7  -5   5     2147.90     2409.53    150.35 o 
   8  -5   5      273.75      241.94     90.44 o 
   9  -5   5      230.43      196.32     97.39 o 
  10  -5   5      467.36      463.86    153.07 o 
  11  -5   5      295.20      393.42    163.09 o 
  12  -5   5       20.39     -180.04    180.82 o 
 -11  -4   5       39.80       -5.41    161.50 o 
 -10  -4   5      471.11      545.01    120.60 o 
  -9  -4   5       41.92       51.77     96.59 o 
  -8  -4   5      106.64      130.60     83.46 o 
  -7  -4   5      455.64      439.15     98.19 o 
  -6  -4   5     1428.69     1414.36     46.87 o 
  -5  -4   5      278.69      281.21     39.31 o 
  -4  -4   5    20724.43    20736.41   1325.61 o 
  -3  -4   5     4986.36     4876.20    451.18 o 
  -2  -4   5      187.56      156.95     32.78 o 
  -1  -4   5     6599.89     6487.30    261.70 o 
   0  -4   5    15524.42    15902.88    448.51 o 
   1  -4   5     1634.25     1213.65    276.99 o 
   2  -4   5     2652.76     2916.22    106.14 o 
   3  -4   5      363.52      402.89     52.20 o 
   4  -4   5      696.87      738.80     65.38 o 
   5  -4   5       33.81       65.70     33.55 o 
   6  -4   5     2237.29     1888.84    253.93 o 
   7  -4   5     1549.87     1838.34    130.09 o 
   8  -4   5      809.50      676.03    120.66 o 
   9  -4   5      308.74      163.87    130.63 o 
  10  -4   5      321.99      173.15    147.64 o 
  11  -4   5      160.43      -51.78    157.66 o 
  12  -4   5        0.03      -47.14    125.18 o 
 -12  -3   5        5.52     -123.63     99.68 o 
 -11  -3   5       14.90        1.55     87.32 o 
 -10  -3   5      104.60      109.74    111.28 o 
  -9  -3   5       14.55      -29.36     70.32 o 
  -8  -3   5      646.52      637.20    102.85 o 
  -7  -3   5      853.80      693.15     62.82 o 
  -6  -3   5      932.18      933.94     47.79 o 
  -5  -3   5      618.00      600.98     37.20 o 
  -4  -3   5    10370.90    11676.12    518.10 o 
  -3  -3   5     5635.71     6339.75    199.34 o 
  -2  -3   5      878.19      844.62     33.93 o 
  -1  -3   5      439.90      415.09     24.32 o 
   0  -3   5     3040.35     3065.13    128.96 o 
   1  -3   5    17208.04    18492.22    671.83 o 
   2  -3   5      434.81      548.95     36.35 o 
   3  -3   5      131.03      115.82     44.44 o 
   4  -3   5      355.84      343.49     44.85 o 
   5  -3   5      742.33      596.26    155.90 o 
   6  -3   5     1104.82      850.83     96.75 o 
   7  -3   5      122.21      127.52     94.29 o 
   8  -3   5      263.95      309.39     55.68 o 
   9  -3   5     1095.21      982.25     64.82 o 
  10  -3   5      165.53      187.20     56.87 o 
  11  -3   5       64.71      -54.87    107.41 o 
  12  -3   5        0.14      -93.50    166.90 o 
 -12  -2   5        7.82      -12.36     87.32 o 
 -11  -2   5       21.86        2.32    116.68 o 
 -10  -2   5        4.83      -17.77    105.86 o 
  -9  -2   5      137.92       68.52     64.22 o 
  -8  -2   5      366.62      335.79     65.41 o 
  -7  -2   5     1155.51      887.04    153.62 o 
  -6  -2   5        1.80       36.02     46.02 o 
  -5  -2   5       35.25       36.77     38.96 o 
  -4  -2   5     3368.40     3701.92     86.33 o 
  -3  -2   5     4967.25     5280.06     99.98 o 
  -2  -2   5      491.49      553.93     43.32 o 
  -1  -2   5     3913.22     4641.39     99.15 o 
   0  -2   5     1337.89     1251.73     44.59 o 
   1  -2   5     1448.87     1404.46     39.69 o 
   2  -2   5     5406.46     5747.74     81.78 o 
   3  -2   5     2240.38     1750.08    165.18 o 
   4  -2   5      117.84      114.25     21.46 o 
   5  -2   5       46.49       77.21     21.88 o 
   6  -2   5     2527.34     2007.00    161.44 o 
   7  -2   5      217.31      220.08     53.33 o 
   8  -2   5       23.64       33.63     44.16 o 
   9  -2   5       99.41      148.15     72.26 o 
  10  -2   5      243.92      263.56    128.30 o 
  11  -2   5       64.70       34.77    142.96 o 
  12  -2   5        0.87      -11.59    154.54 o 
 -12  -1   5       41.04      -75.73    114.37 o 
 -11  -1   5       22.79     -110.50     76.50 o 
 -10  -1   5        3.49      -68.00    144.50 o 
  -9  -1   5      306.65      205.61    152.28 o 
  -8  -1   5       10.92     -171.54    114.36 o 
  -7  -1   5        0.90      -11.12     47.98 o 
  -6  -1   5     1251.48     1551.08    100.65 o 
  -5  -1   5      502.41      598.25     44.59 o 
  -4  -1   5      281.42      289.93     51.80 o 
  -3  -1   5        9.51      -24.73     31.68 o 
  -2  -1   5     5615.05     6783.98    118.28 o 
  -1  -1   5      910.39      874.45     48.02 o 
   0  -1   5     2346.03     2303.37    199.79 o 
   1  -1   5      466.09      489.22     92.83 o 
   2  -1   5       16.91       35.58     37.48 o 
   3  -1   5      629.35      548.37     47.01 o 
   4  -1   5      130.35      100.25     20.68 o 
   5  -1   5      357.33      338.37     27.82 o 
   6  -1   5     1088.24     1040.62     37.96 o 
   7  -1   5       76.41      100.90     36.73 o 
   8  -1   5        6.55       -6.78     46.57 o 
   9  -1   5      100.39       94.33     53.71 o 
  10  -1   5      163.82       83.47    112.06 o 
  11  -1   5       43.72       23.18     91.96 o 
 -12   0   5       34.53       27.82    214.05 o 
 -11   0   5        2.39      -82.68    180.04 o 
 -10   0   5      673.78      804.20    190.22 o 
  -9   0   5      191.30       97.38    136.80 o 
  -8   0   5       27.91      -89.64    114.36 o 
  -7   0   5        3.66       27.68     61.89 o 
  -6   0   5     3811.68     4691.93    330.36 o 
  -5   0   5      849.89     1043.16     72.74 o 
  -4   0   5     6400.75     7249.84    133.00 o 
  -3   0   5     3658.48     4732.78    112.15 o 
  -2   0   5     4821.23     5938.25    117.20 o 
  -1   0   5    12716.89    15756.48    199.01 o 
   0   0   5     9697.42    10677.86    260.77 o 
   1   0   5    13424.97    14467.32    127.35 o 
   2   0   5     1088.97     1226.22     67.09 o 
   3   0   5      101.98       97.23     22.90 o 
   4   0   5       65.37       48.25     29.41 o 
   5   0   5     1685.22     1259.13     65.45 o 
   6   0   5       56.60       85.76     32.73 o 
   7   0   5      307.27      277.38     41.60 o 
   8   0   5       65.29       25.28     45.98 o 
   9   0   5        6.73       -1.55     71.86 o 
  10   0   5        0.13      184.68    113.59 o 
  11   0   5       52.26       62.59     95.05 o 
 -13   1   5       27.76       81.91    181.59 o 
 -12   1   5       44.38       77.27    162.28 o 
 -11   1   5       58.67      142.96    147.60 o 
 -10   1   5      214.77      292.15    168.49 o 
  -9   1   5      235.93      470.71    154.58 o 
  -8   1   5       88.56      190.88    102.78 o 
  -7   1   5       19.92       58.88     59.50 o 
  -6   1   5      617.19      797.19    115.24 o 
  -5   1   5     2147.26     2611.27    103.92 o 
  -4   1   5     6471.68     8343.08    161.89 o 
  -3   1   5    14019.90    15294.06    209.74 o 
  -2   1   5        8.07       77.27     64.14 o 
  -1   1   5      217.60      265.16     50.25 o 
   0   1   5     2398.82     2413.00     62.47 o 
   1   1   5    47186.12    50775.72    303.51 o 
   2   1   5       50.38      132.11     30.45 o 
   3   1   5      721.82      702.30     45.07 o 
   4   1   5      200.35      162.19     31.51 o 
   5   1   5     6751.47     6126.12    177.36 o 
   6   1   5      385.85      344.23     47.43 o 
   7   1   5      570.38      545.58     53.66 o 
   8   1   5       64.99       19.82     50.68 o 
   9   1   5        2.79       57.95     91.18 o 
  10   1   5      175.70      184.71    106.65 o 
 -13   2   5       26.00      212.50    192.41 o 
 -12   2   5      105.83      251.16    170.79 o 
 -11   2   5      192.74      187.03    158.44 o 
 -10   2   5      174.87      214.85    175.44 o 
  -9   2   5     1746.86     2042.57    180.41 o 
  -8   2   5       33.73       62.59     98.14 o 
  -7   2   5      648.94      771.72     75.45 o 
  -6   2   5      481.55      672.74     98.21 o 
  -5   2   5     2182.16     2358.21    107.02 o 
  -4   2   5       45.94      205.56     93.51 o 
  -3   2   5    12000.30    15303.80    237.75 o 
  -2   2   5        0.36      -10.82     58.73 o 
  -1   2   5      250.12      275.99     62.62 o 
   0   2   5    11002.97    12273.87    180.92 o 
   1   2   5     8634.74     8963.20    555.67 o 
   2   2   5     3424.94     3788.50    179.49 o 
   3   2   5     3148.91     3136.76    164.58 o 
   4   2   5     1964.91     1816.96     52.52 o 
   5   2   5      437.40      402.78     46.50 o 
   6   2   5     1861.03     1721.62    124.89 o 
   7   2   5      224.14      231.14     56.75 o 
   8   2   5      229.93      264.33     97.38 o 
   9   2   5       89.97      157.65    102.78 o 
  10   2   5        0.42        3.09    109.72 o 
 -13   3   5      162.52      452.10    253.49 o 
 -12   3   5      173.39      238.81    242.67 o 
 -11   3   5        0.89       10.82    190.09 o 
 -10   3   5      459.27      456.90    129.88 o 
  -9   3   5     1709.92     1730.41    152.52 o 
  -8   3   5      347.47      406.62    112.09 o 
  -7   3   5       45.69      134.01     65.30 o 
  -6   3   5      933.86      955.58    111.42 o 
  -5   3   5     1874.71     2259.75    130.97 o 
  -4   3   5     1845.06     2358.45    134.08 o 
  -3   3   5     3235.67     3966.34    153.06 o 
  -2   3   5      444.93      477.90     76.56 o 
  -1   3   5      131.34      141.44     89.65 o 
   0   3   5     2131.66     2468.15    127.94 o 
   1   3   5      703.78      668.65     60.24 o 
   2   3   5      341.81      341.32     48.77 o 
   3   3   5     1372.33     1299.14     56.62 o 
   4   3   5      263.04      285.99     45.14 o 
   5   3   5      262.32      250.46     48.79 o 
   6   3   5        4.64      -22.32     40.68 o 
   7   3   5      347.94      333.75     67.67 o 
   8   3   5      368.19      494.71     85.03 o 
 -13   4   5      358.62      709.57    275.94 o 
 -12   4   5       17.27      -66.45    215.59 o 
 -11   4   5      173.97      162.30    188.57 o 
 -10   4   5       47.21       80.37    120.55 o 
  -9   4   5     2180.70     2009.34    184.36 o 
  -8   4   5       66.72      171.56    149.14 o 
  -7   4   5     3869.23     3841.68    111.52 o 
  -6   4   5       19.77       99.68    103.55 o 
  -5   4   5     3029.67     2835.81    128.05 o 
  -4   4   5     4599.28     4239.55    148.61 o 
  -3   4   5      570.14      514.30     87.39 o 
  -2   4   5      819.64      861.89     92.84 o 
  -1   4   5       26.49       29.36    100.46 o 
   0   4   5      935.73      838.00    111.42 o 
   1   4   5      644.55      550.67     81.98 o 
   2   4   5      692.13      629.68     66.40 o 
   3   4   5      309.64      360.55     57.64 o 
   4   4   5      204.65      225.36     64.75 o 
   5   4   5      280.78      320.29     59.60 o 
   6   4   5       63.51       65.08     61.25 o 
   7   4   5        8.69      -12.60     36.55 o 
 -13   5   5      141.72      476.82    258.89 o 
 -12   5   5       29.11      100.45    156.86 o 
 -11   5   5      666.11      640.99    153.10 o 
 -10   5   5       52.68      103.55    132.14 o 
  -9   5   5       11.51      -17.00    160.73 o 
  -8   5   5      508.80      481.18     80.82 o 
  -7   5   5     3621.54     3691.37    117.12 o 
  -6   5   5     4231.70     4757.82    181.80 o 
  -5   5   5      334.98      377.25    121.37 o 
  -4   5   5     3185.92     2726.45    137.37 o 
  -3   5   5       29.73      -68.77    121.32 o 
  -2   5   5     4001.50     3742.12    151.52 o 
  -1   5   5      138.26       96.61    115.93 o 
   0   5   5      844.43      721.75    130.73 o 
   1   5   5     1355.76     1113.07    105.27 o 
   2   5   5      419.66      476.78     77.48 o 
   3   5   5      289.65      287.92     56.05 o 
   4   5   5        0.55       12.65     62.32 o 
   5   5   5      366.78      460.59     66.45 o 
   6   5   5      214.80      149.94    100.47 o 
 -12   6   5        5.19      185.45    163.04 o 
 -11   6   5      761.04      893.13    205.69 o 
 -10   6   5        2.01       30.91    186.22 o 
  -9   6   5      399.52      354.05    129.87 o 
  -8   6   5       74.34       71.40     83.07 o 
  -7   6   5       87.36       67.51     63.71 o 
  -6   6   5      708.79      761.00    147.71 o 
  -5   6   5     2082.12     2245.89    175.86 o 
  -4   6   5     4048.48     4420.05    211.26 o 
  -3   6   5     2049.06     2028.25    144.10 o 
  -2   6   5     2267.51     2277.53    178.23 o 
  -1   6   5        2.13      -74.18     87.32 o 
   0   6   5      749.54      575.42    133.80 o 
   1   6   5      225.86      292.16     91.20 o 
   2   6   5      174.56      171.57    123.66 o 
   3   6   5       95.93      148.38    128.28 o 
   4   6   5      505.49      464.88     66.00 o 
   5   6   5       64.04       94.61    109.73 o 
 -12   7   5       17.84       40.95    203.23 o 
 -11   7   5      262.56      193.22    144.53 o 
 -10   7   5        6.87     -148.36    132.13 o 
  -9   7   5     1220.19     1107.89    147.77 o 
  -8   7   5      471.75      308.13     84.18 o 
  -7   7   5       29.91       18.90     80.53 o 
  -6   7   5      445.49      410.52    137.61 o 
  -5   7   5    10900.71    10382.60    262.89 o 
  -4   7   5      650.24      535.12    144.61 o 
  -3   7   5       15.41     -131.36    131.36 o 
  -2   7   5       40.02       78.82    136.78 o 
  -1   7   5     1660.27     1326.16    125.42 o 
   0   7   5      104.92      369.40    144.51 o 
   1   7   5        1.99      125.95    138.32 o 
   2   7   5     1122.94      947.66    120.68 o 
   3   7   5        6.50       87.32    129.82 o 
   4   7   5        0.28      188.54    141.41 o 
   5   7   5       27.46      155.95    103.93 o 
 -11   8   5        0.51      -61.04    130.59 o 
 -10   8   5       43.34       -9.27    172.32 o 
  -9   8   5      854.29      671.27    184.06 o 
  -8   8   5      402.69      306.21     88.37 o 
  -7   8   5      261.65      229.66     90.97 o 
  -6   8   5       39.34       89.64    145.28 o 
  -5   8   5      596.07      606.97    119.07 o 
  -4   8   5       40.13      118.23    156.87 o 
  -3   8   5      229.14      115.16    109.75 o 
  -2   8   5     1342.38     1013.71    132.32 o 
  -1   8   5      857.28      765.67    128.39 o 
   0   8   5     1230.43     1126.49    167.89 o 
   1   8   5        6.19      157.63    142.18 o 
   2   8   5      855.98      784.17    122.19 o 
   3   8   5      273.85      401.91    158.45 o 
   4   8   5        0.94      -87.32    155.31 o 
 -11   9   5       11.43        6.18    194.72 o 
 -10   9   5      594.58      290.70    136.07 o 
  -9   9   5      614.58      290.71    184.01 o 
  -8   9   5      255.49      219.65     94.32 o 
  -7   9   5      311.89      403.97    129.85 o 
  -6   9   5      350.23      286.78    159.23 o 
  -5   9   5      150.50      129.83    123.65 o 
  -4   9   5      558.40      370.34    126.80 o 
  -3   9   5       71.27      -32.46    124.41 o 
  -2   9   5     3136.30     2365.69    158.90 o 
  -1   9   5        5.42       48.68    115.91 o 
   0   9   5      153.88      214.07    154.56 o 
   1   9   5        1.12      135.22    160.72 o 
   2   9   5      254.32      234.96    122.89 o 
  -9  10   5      159.72      162.29    139.88 o 
  -8  10   5      242.09       35.58    213.70 o 
  -7  10   5       13.49      -85.82    119.91 o 
  -6  10   5      196.04      179.30    125.97 o 
  -5  10   5       34.59       61.05    174.64 o 
  -4  10   5       15.64     -114.36    166.91 o 
  -3  10   5      164.52      185.48    135.25 o 
  -2  10   5       15.42       80.36    136.00 o 
  -1  10   5      543.48      470.04    141.48 o 
   0  10   5      198.68      310.68    186.26 o 
   1  10   5        0.71      161.50    172.31 o 
  -7  11   5      193.03      158.50    116.95 o 
  -6  11   5       13.08      244.18    197.82 o 
  -5  11   5       34.91       65.68    148.36 o 
  -4  11   5       25.56      -23.95    150.68 o 
  -3  11   5       22.84       16.23    204.77 o 
  -2  11   5       13.66      154.54    200.91 o 
   3 -16   6        4.96      244.95    318.36 o 
   4 -16   6      205.36      256.59    224.90 o 
   5 -16   6        4.61     -130.59    200.13 o 
   6 -16   6       40.24      -92.73    180.82 o 
   0 -15   6       35.98     -249.59    257.32 o 
   1 -15   6      106.34     -164.60    331.52 o 
   2 -15   6        1.45     -442.76    295.17 o 
   3 -15   6       86.94     -126.73    285.93 o 
   4 -15   6      144.00     -104.33    192.43 o 
   5 -15   6        7.45      -81.91    180.81 o 
   6 -15   6       52.66      -14.68    220.23 o 
   7 -15   6      153.93      214.84    202.48 o 
   8 -15   6        3.93      -91.95    173.86 o 
  -2 -14   6       68.56      -86.67    189.71 o 
  -1 -14   6        0.65     -365.10    243.40 o 
   0 -14   6       69.03     -221.78    227.19 o 
   1 -14   6       67.54     -431.20    287.47 o 
   2 -14   6      255.79     -166.17    274.38 o 
   3 -14   6       67.14      -96.59    248.06 o 
   4 -14   6      110.06     -240.34    231.84 o 
   5 -14   6        9.96     -125.95    214.82 o 
   6 -14   6        0.55      -98.91    194.72 o 
   7 -14   6        1.17     -119.00    177.72 o 
   8 -14   6        1.11     -158.41    153.77 o 
   9 -14   6      328.94      425.12    192.46 o 
  10 -14   6      128.66      302.16    226.43 o 
  -4 -13   6       41.38     -244.97    510.39 o 
  -3 -13   6      186.03      -50.58    421.97 o 
  -2 -13   6        7.51     -120.37    273.93 o 
  -1 -13   6      397.91      242.42    378.00 o 
   0 -13   6      523.15       61.08    211.06 o 
   1 -13   6      330.08      164.64    199.43 o 
   2 -13   6       11.28     -264.27    176.18 o 
   3 -13   6      151.05     -166.93    221.03 o 
   4 -13   6      284.56      -71.88    204.83 o 
   5 -13   6       20.84       34.00    190.86 o 
   6 -13   6       10.23      -43.27    126.73 o 
   7 -13   6      503.00      361.04    169.31 o 
   8 -13   6      383.93      434.58    146.48 o 
   9 -13   6       51.42      166.91    208.64 o 
  10 -13   6       31.54      157.64    210.96 o 
  11 -13   6      116.38      204.79    159.19 o 
  -5 -12   6        0.60      -66.25    245.72 o 
  -4 -12   6       23.44     -209.92    362.79 o 
  -3 -12   6       47.22       18.58    182.37 o 
  -2 -12   6       16.35      -99.12    306.77 o 
  -1 -12   6       94.77        8.87    418.85 o 
   0 -12   6      235.99       55.90    360.17 o 
   1 -12   6      121.40     -295.21    216.39 o 
   2 -12   6      102.36      -26.28    159.97 o 
   3 -12   6      517.87      326.28    200.25 o 
   4 -12   6     1415.99     1864.45    212.84 o 
   5 -12   6        0.16     -156.86    162.27 o 
   6 -12   6      299.44      284.50     96.92 o 
   7 -12   6        3.09     -163.17    108.78 o 
   8 -12   6      248.85      208.68    197.09 o 
   9 -12   6       73.18      123.64    196.28 o 
  10 -12   6        1.53     -216.36    190.86 o 
  11 -12   6       76.84       31.68    212.51 o 
  -6 -11   6        3.50      278.95    151.45 o 
  -5 -11   6       93.35        5.29    161.12 o 
  -4 -11   6       46.62      -77.97    133.30 o 
  -3 -11   6        6.71      -81.07    114.36 o 
  -2 -11   6      143.55       65.39    171.95 o 
  -1 -11   6      151.39       92.74    125.20 o 
   0 -11   6       16.03      -79.89     92.16 o 
   2 -11   6     2086.79     1951.43    219.24 o 
   3 -11   6        4.28     -156.86    166.91 o 
   4 -11   6      996.04     1023.54    139.26 o 
   5 -11   6     1699.60     1742.23    422.37 o 
   6 -11   6      351.89      190.42     74.36 o 
   7 -11   6       17.41     -157.95    159.95 o 
   8 -11   6      954.37      643.55    135.36 o 
   9 -11   6      383.79      423.61    137.60 o 
  10 -11   6       66.55     -106.64    200.14 o 
  11 -11   6        0.43     -222.54    170.77 o 
  12 -11   6        1.13     -125.18    254.99 o 
  -7 -10   6       50.36       -6.95    213.28 o 
  -6 -10   6       15.22      156.86    202.45 o 
  -5 -10   6       18.67      187.88    135.42 o 
  -4 -10   6       38.99        2.37    102.66 o 
  -3 -10   6      702.90      629.05     83.47 o 
  -2 -10   6      550.55      544.06     83.75 o 
  -1 -10   6      395.92      330.26     72.52 o 
   0 -10   6      875.71      901.84     75.89 o 
   1 -10   6     2546.50     2946.89    185.30 o 
   2 -10   6     2936.80     3323.24    208.67 o 
   3 -10   6      251.25      218.07     79.57 o 
   4 -10   6     1047.75     1071.74    121.87 o 
   5 -10   6      535.91      502.24     88.45 o 
   6 -10   6     3666.72     4856.49    144.09 o 
   7 -10   6       53.23     -123.49     87.26 o 
   8 -10   6     3477.83     3792.43    198.58 o 
   9 -10   6       86.04     -108.19    138.33 o 
  10 -10   6      474.88      541.93    219.55 o 
  11 -10   6       33.42       88.09    172.32 o 
  12 -10   6       45.52     -145.28    250.37 o 
  -8  -9   6        2.66      131.36    146.81 o 
  -7  -9   6       23.46       13.91    129.05 o 
  -6  -9   6       31.67      151.35    102.30 o 
  -5  -9   6       21.28      212.38    116.00 o 
  -4  -9   6        4.64       50.43     81.29 o 
  -3  -9   6      656.84      805.93     87.52 o 
  -2  -9   6      896.73      697.92    191.08 o 
  -1  -9   6      374.32      350.44     66.22 o 
   0  -9   6      494.89      554.82    177.85 o 
   1  -9   6     1568.43     1437.39    129.33 o 
   2  -9   6     2092.76     2111.41    229.03 o 
   3  -9   6     1919.15     2103.21    190.23 o 
   4  -9   6     4859.60     5890.95    445.80 o 
   5  -9   6     2400.06     3049.37    293.43 o 
   6  -9   6     1214.15     1397.69     96.74 o 
   7  -9   6      365.17      442.02     82.83 o 
   8  -9   6       48.47     -253.85    169.23 o 
   9  -9   6     1050.03     1657.03    230.53 o 
  10  -9   6        0.62     -112.82    146.04 o 
  11  -9   6        8.92     -323.38    215.59 o 
  12  -9   6       49.61      -89.64    167.69 o 
  -9  -8   6       50.45       85.00    142.18 o 
  -8  -8   6      215.51      159.98    127.52 o 
  -7  -8   6        2.31      139.86    158.41 o 
  -6  -8   6      399.44      528.25    106.19 o 
  -5  -8   6      841.86     1215.22    113.75 o 
  -4  -8   6     1199.88     1275.71    251.11 o 
  -3  -8   6      590.35      754.23     77.17 o 
  -2  -8   6     1400.17     1548.50     89.85 o 
  -1  -8   6       22.66       37.82     42.00 o 
   0  -8   6      101.04      103.49     44.47 o 
   1  -8   6      886.87      820.43     39.99 o 
   2  -8   6      769.68      803.85     62.01 o 
   3  -8   6      196.75      219.39     53.19 o 
   4  -8   6     4651.80     5611.26    463.01 o 
   5  -8   6      107.78      161.29     65.45 o 
   6  -8   6       47.93      -19.86     71.85 o 
   7  -8   6     2216.08     2248.15     97.56 o 
   8  -8   6     3695.73     5233.96    250.68 o 
   9  -8   6       45.04      -95.82    176.19 o 
  10  -8   6       99.89      -20.87    132.92 o 
  11  -8   6      118.45        6.18    142.97 o 
  12  -8   6      106.43     -102.78    145.28 o 
  -9  -7   6      183.05      275.90    132.93 o 
  -8  -7   6      174.66      247.31    117.47 o 
  -7  -7   6       15.79      -54.86    105.09 o 
  -6  -7   6      176.19      339.89     75.20 o 
  -5  -7   6      257.66      519.46     99.32 o 
  -4  -7   6     1370.90     1350.15    174.95 o 
  -3  -7   6       18.28       47.07     67.28 o 
  -2  -7   6     3841.18     3875.41    578.66 o 
  -1  -7   6       19.92      -11.56     37.44 o 
   0  -7   6      753.60      760.09     66.49 o 
   1  -7   6       67.86       98.99     29.57 o 
   2  -7   6     2287.66     2406.92    138.87 o 
   3  -7   6      169.01      214.00     49.30 o 
   4  -7   6     1477.89     1390.46     60.43 o 
   5  -7   6       36.61        8.44     52.01 o 
   6  -7   6     1224.73     1346.16     70.11 o 
   7  -7   6      118.46       23.22     58.82 o 
   8  -7   6     1133.16     1111.13    129.22 o 
   9  -7   6      905.94      788.96    127.63 o 
  10  -7   6       44.69     -136.00    112.05 o 
  11  -7   6      133.01       33.23    129.83 o 
  12  -7   6       65.97     -151.46    191.64 o 
 -10  -6   6      155.18      145.29    125.20 o 
  -9  -6   6       50.09      105.09    156.87 o 
  -8  -6   6      356.19      421.28    117.49 o 
  -7  -6   6       54.26        2.32     96.59 o 
  -6  -6   6     3829.23     3486.53     94.65 o 
  -5  -6   6      314.63      337.17     58.21 o 
  -4  -6   6        1.71       77.50     66.84 o 
  -3  -6   6        4.89       51.32     55.60 o 
  -2  -6   6     3340.50     3477.14    606.09 o 
  -1  -6   6     9222.88     9817.19    497.99 o 
   0  -6   6     2116.16     2083.40     83.84 o 
   1  -6   6     3800.95     3697.57    165.76 o 
   2  -6   6       36.83       77.74     41.48 o 
   3  -6   6     8138.38     8740.23    209.35 o 
   4  -6   6      640.17      706.45    141.56 o 
   5  -6   6      141.66      116.91     49.35 o 
   6  -6   6      765.82      821.47    131.89 o 
   7  -6   6       63.00       44.82    115.92 o 
   8  -6   6      582.88      514.99    103.62 o 
   9  -6   6      293.10      227.25    144.54 o 
  10  -6   6      277.69      226.47    122.90 o 
  11  -6   6      125.17       36.32    182.38 o 
  12  -6   6       44.21       20.09    144.50 o 
 -11  -5   6        0.12      -32.45    115.13 o 
 -10  -5   6        1.11       81.91    105.86 o 
  -9  -5   6        1.25       75.73    102.00 o 
  -8  -5   6       16.54      -64.91     92.73 o 
  -7  -5   6      100.97      138.33     89.64 o 
  -6  -5   6        6.91       43.93     49.84 o 
  -5  -5   6     1036.17     1006.33     56.40 o 
  -4  -5   6       90.56       77.44     30.87 o 
  -3  -5   6        0.61        9.91     43.74 o 
  -2  -5   6      560.74      608.52    165.92 o 
  -1  -5   6      347.40      400.15     33.85 o 
   0  -5   6       50.64       71.86     24.77 o 
   1  -5   6     1927.31     1685.99     72.19 o 
   2  -5   6     4509.13     4249.70    604.29 o 
   3  -5   6      285.66      370.75     41.78 o 
   4  -5   6     1337.74     1544.65     57.29 o 
   5  -5   6      853.41      764.71     50.53 o 
   6  -5   6      114.11      150.30     52.66 o 
   7  -5   6       34.61      -21.64     81.14 o 
   8  -5   6     1162.97     1339.44    146.25 o 
   9  -5   6       99.60      -40.96     95.83 o 
  10  -5   6        6.09      -57.95    103.54 o 
  11  -5   6      225.39       92.75    125.98 o 
  12  -5   6       96.54      -33.23    179.28 o 
 -11  -4   6        1.09      -64.13    142.95 o 
 -10  -4   6       13.11        0.77     90.41 o 
  -9  -4   6      137.44      176.20     85.01 o 
  -8  -4   6      588.03      395.11     79.64 o 
  -7  -4   6      236.33      234.20     71.88 o 
  -6  -4   6       30.27       35.11     38.75 o 
  -5  -4   6      741.80      673.84     41.81 o 
  -4  -4   6     9405.25    10309.36    772.92 o 
  -3  -4   6        6.45       29.11     34.96 o 
  -2  -4   6     1490.43     1173.92     98.04 o 
  -1  -4   6        3.21       22.39     41.34 o 
   0  -4   6     6786.66     6729.95    102.65 o 
   1  -4   6     1096.84     1109.67     41.35 o 
   2  -4   6      130.26      140.13     32.86 o 
   3  -4   6       31.27      106.99     38.45 o 
   4  -4   6      777.52      967.33    110.26 o 
   5  -4   6       33.88       61.42     40.34 o 
   6  -4   6        1.05      -10.90     31.51 o 
   7  -4   6      102.29      106.65     74.19 o 
   8  -4   6      296.35      322.33     89.67 o 
   9  -4   6      246.04      262.79    129.85 o 
  10  -4   6        0.70      -36.32     98.13 o 
  11  -4   6      180.44      139.88    115.15 o 
  12  -4   6       51.42      -27.82    127.50 o 
 -11  -3   6        0.07      -95.82    115.13 o 
 -10  -3   6       92.39     -115.14    105.10 o 
  -9  -3   6       27.54      -52.55    101.23 o 
  -8  -3   6     1296.29     1019.19     90.54 o 
  -7  -3   6     1338.17     1114.74    122.20 o 
  -6  -3   6      623.55      638.61     46.39 o 
  -5  -3   6      107.96      103.05     32.03 o 
  -4  -3   6     2170.09     1988.10    309.85 o 
  -3  -3   6        7.90       -1.54     28.03 o 
  -2  -3   6     9458.23     8723.99   1640.28 o 
  -1  -3   6     7463.82     7766.34    288.66 o 
   0  -3   6      234.29      211.43     17.68 o 
   1  -3   6     2243.93     2454.94     55.45 o 
   2  -3   6    14176.72    16405.79    196.44 o 
   3  -3   6    13156.90    14309.79    710.76 o 
   4  -3   6      271.21      252.69     36.65 o 
   5  -3   6        0.38        5.82     21.38 o 
   6  -3   6      324.87      300.54     26.18 o 
   7  -3   6     1269.39     1047.00    108.74 o 
   8  -3   6        7.45       51.00    105.09 o 
   9  -3   6      309.57      431.31    125.99 o 
  10  -3   6        6.17      -41.73     93.50 o 
  11  -3   6       13.94      -83.45    106.64 o 
 -12  -2   6       75.85       19.32     85.78 o 
 -11  -2   6       35.05      -68.77    109.73 o 
 -10  -2   6       22.79     -149.91    100.45 o 
  -9  -2   6        7.88       -2.37     95.43 o 
  -8  -2   6      901.11     1029.59    137.69 o 
  -7  -2   6       18.16       45.07     67.61 o 
  -6  -2   6     1788.52     1961.52    138.67 o 
  -5  -2   6      684.68      798.47    173.66 o 
  -4  -2   6     1756.31     1873.46     79.84 o 
  -3  -2   6      333.24      383.51     60.31 o 
  -2  -2   6    13201.59    15584.15    193.77 o 
  -1  -2   6    11621.67     9213.56    139.49 o 
   0  -2   6        8.56        7.87     24.82 o 
   1  -2   6     1078.01      953.70    175.04 o 
   2  -2   6     5544.68     5080.79     74.56 o 
   3  -2   6    20069.58    19395.72    223.79 o 
   4  -2   6      359.67      308.08     47.16 o 
   5  -2   6     1317.75      965.49     92.51 o 
   6  -2   6       14.52       30.22     25.32 o 
   7  -2   6     3567.13     2627.60    359.72 o 
   8  -2   6       50.00      -49.46     95.05 o 
   9  -2   6      260.42      282.12    110.53 o 
  10  -2   6        0.82      -66.45    115.91 o 
  11  -2   6       96.81       20.86    128.28 o 
 -12  -1   6      118.06     -150.69    120.56 o 
 -10  -1   6      253.70      242.69    181.63 o 
  -9  -1   6       10.42      -34.00    141.41 o 
  -8  -1   6      381.20      429.83    135.29 o 
  -7  -1   6     1001.72     1153.08     59.23 o 
  -6  -1   6       27.53       32.46     45.97 o 
  -5  -1   6      729.56      765.89     69.63 o 
  -4  -1   6        4.25      -18.55     40.18 o 
  -3  -1   6     5432.69     6592.93    128.06 o 
  -2  -1   6       10.34       -5.41     55.64 o 
  -1  -1   6    12646.61    10449.31    149.19 o 
   0  -1   6        2.08       14.34     28.40 o 
   1  -1   6      742.55      881.27     45.06 o 
   2  -1   6      339.40      314.54     31.81 o 
   3  -1   6     7812.82     7076.76    106.61 o 
   4  -1   6      271.95      219.36     26.81 o 
   5  -1   6     5254.74     4199.02    103.88 o 
   6  -1   6      718.83      647.12     75.78 o 
   7  -1   6      259.86      286.76     68.79 o 
   8  -1   6       20.25      -14.68     88.09 o 
   9  -1   6      318.18      293.72     81.16 o 
  10  -1   6      164.19      143.75    116.70 o 
  11  -1   6        1.81      -53.32     93.50 o 
 -12   0   6      452.98      508.65    215.68 o 
 -11   0   6      180.02      292.91    210.99 o 
 -10   0   6        9.90      -75.73    167.68 o 
  -9   0   6        0.05       15.45    146.81 o 
  -8   0   6      661.92      833.66    157.76 o 
  -7   0   6     4466.34     5242.13    177.23 o 
  -6   0   6       13.92       33.23     65.96 o 
  -4   0   6      423.65      476.34     63.41 o 
  -2   0   6     4261.30     5853.46    143.38 o 
  -1   0   6     1339.01     1702.22     92.20 o 
   0   0   6      396.52      470.41     50.76 o 
   1   0   6      725.20      786.93     60.35 o 
   2   0   6      171.57      172.00     32.49 o 
   3   0   6      679.90      672.64     34.02 o 
   4   0   6      106.69      109.96     42.68 o 
   5   0   6      187.84      205.59     40.99 o 
   6   0   6     1436.40     1085.01     43.29 o 
   7   0   6        1.66      129.04     77.27 o 
   8   0   6       57.91       24.73     84.23 o 
   9   0   6        3.29       52.54     68.77 o 
  10   0   6       65.85      112.82     78.82 o 
 -12   1   6       67.39      159.19    234.15 o 
 -11   1   6      394.22      662.47    167.74 o 
 -10   1   6        1.19       86.54    168.45 o 
  -9   1   6      910.72     1049.65    136.14 o 
  -8   1   6      361.52      344.01    143.01 o 
  -7   1   6     1989.51     2311.43    229.33 o 
  -6   1   6      865.56     1173.67    127.66 o 
  -5   1   6     4567.90     6038.28    164.21 o 
  -4   1   6      484.73      839.85     98.99 o 
  -3   1   6     3853.79     4763.68    135.37 o 
  -2   1   6     8139.65    10589.78    197.62 o 
  -1   1   6     7310.79     8628.58    168.36 o 
   0   1   6      315.33      335.80     47.55 o 
   1   1   6       18.83       26.45     36.73 o 
   2   1   6     2147.98     1885.22    105.83 o 
   3   1   6     3076.26     3069.85    219.91 o 
   4   1   6      270.65      222.89     31.67 o 
   5   1   6     1550.54     1456.48     80.61 o 
   6   1   6       55.14       42.20     34.89 o 
   7   1   6      887.68     1017.85    103.64 o 
   8   1   6      184.56      147.61     95.06 o 
   9   1   6       38.84       24.73     75.73 o 
  10   1   6       15.86       37.09     81.91 o 
 -12   2   6       29.55      265.82    246.50 o 
 -11   2   6       28.72       50.23    204.77 o 
 -10   2   6      109.20      224.88    180.06 o 
  -9   2   6      663.32      934.90    183.27 o 
  -8   2   6       86.23      119.01    115.15 o 
  -7   2   6      352.71      473.71     81.17 o 
  -6   2   6      740.80     1145.57    130.72 o 
  -5   2   6     3377.57     5159.08    186.39 o 
  -4   2   6      312.49      425.20     88.91 o 
  -3   2   6     1838.51     2292.61    143.39 o 
  -2   2   6     4898.04     5980.03    181.52 o 
  -1   2   6     1573.87     1668.79    120.86 o 
   0   2   6     3315.46     3187.45    118.86 o 
   1   2   6      191.01      167.60     48.88 o 
   2   2   6      267.69      219.32     49.40 o 
   3   2   6     2207.02     2141.41    187.78 o 
   4   2   6       34.98      -14.80     44.03 o 
   5   2   6     1095.38     1090.71     52.57 o 
   6   2   6       13.47       25.90     59.19 o 
   7   2   6       39.71       51.00     68.77 o 
   8   2   6      204.46      279.78    102.79 o 
   9   2   6      176.29      232.62    107.42 o 
 -12   3   6       11.12       53.32    222.54 o 
 -11   3   6       33.24       68.77    143.73 o 
 -10   3   6       79.19      100.46    190.10 o 
  -9   3   6     2709.76     2966.82    220.88 o 
  -8   3   6      243.01      283.67    163.86 o 
  -7   3   6     4510.33     5698.95    922.81 o 
  -6   3   6      542.20      849.83    136.10 o 
  -5   3   6      616.83      662.79    133.80 o 
  -4   3   6       65.16       66.46     91.19 o 
  -3   3   6     2014.53     2217.49    150.36 o 
  -2   3   6     2545.17     2917.48    155.14 o 
  -1   3   6     2150.21     2003.95    113.96 o 
   0   3   6       23.27       39.41     99.68 o 
   1   3   6      124.50      107.88     45.20 o 
   2   3   6      173.70      194.59     55.41 o 
   3   3   6     1581.77     1610.59    132.62 o 
   4   3   6       19.92       -9.38     49.23 o 
   5   3   6     1051.52     1056.24     76.47 o 
   6   3   6     1100.29     1074.51     93.60 o 
   7   3   6      146.20      166.93    105.88 o 
   8   3   6      107.19      106.64    112.05 o 
 -12   4   6        8.39       80.36    226.41 o 
 -11   4   6      130.92        2.32    204.02 o 
 -10   4   6       16.87       36.32    143.73 o 
  -9   4   6       20.20      -31.68    183.91 o 
  -8   4   6       89.49      191.65    163.83 o 
  -7   4   6     3294.82     3748.64    176.88 o 
  -6   4   6      619.27      638.76    108.26 o 
  -5   4   6       61.53     -140.64    129.83 o 
  -4   4   6      832.68      789.84    109.08 o 
  -3   4   6    10479.83    12431.81    275.95 o 
  -2   4   6     1451.35     1625.98    145.56 o 
  -1   4   6      558.66      520.43     95.89 o 
   0   4   6     1967.77     1598.28    113.11 o 
   1   4   6      735.44      559.19    113.70 o 
   2   4   6      459.08      427.36     62.19 o 
   3   4   6      107.41       76.84     75.12 o 
   4   4   6      691.44      741.50     64.72 o 
   5   4   6       25.48        5.33     74.46 o 
   6   4   6        4.50      -46.36    107.41 o 
   7   4   6        6.42      -22.41    111.27 o 
 -12   5   6        0.93     -134.45    210.95 o 
 -11   5   6      241.72      258.92    208.68 o 
 -10   5   6      229.94       30.92    191.68 o 
  -9   5   6      420.70      416.67    144.56 o 
  -8   5   6      665.65      727.67    107.35 o 
  -7   5   6     4712.15     5231.76    208.99 o 
  -6   5   6      840.74      845.43    115.25 o 
  -5   5   6     2878.27     2983.25    186.89 o 
  -4   5   6      625.33      549.06    116.77 o 
  -3   5   6     3627.35     3714.61    192.52 o 
  -2   5   6     2680.99     2565.65    171.35 o 
  -1   5   6     4889.81     4062.94    164.04 o 
   0   5   6      724.85      648.10    104.41 o 
   1   5   6     1381.66     1443.44    123.83 o 
   2   5   6      360.63      267.47    129.87 o 
   3   5   6      249.53      215.65     67.06 o 
   4   5   6      798.02      889.98     78.90 o 
   5   5   6      363.27      405.57    109.76 o 
 -12   6   6      278.67      305.30    166.95 o 
 -11   6   6      121.84       78.83    156.10 o 
 -10   6   6      414.95      517.92    151.51 o 
  -9   6   6      472.54      458.44    149.20 o 
  -8   6   6     1245.21     1265.93    126.33 o 
  -7   6   6       17.80     -113.59    159.95 o 
  -6   6   6     2523.01     2700.61    203.03 o 
  -5   6   6     1789.08     1892.43    188.16 o 
  -4   6   6     1801.44     1702.03    181.20 o 
  -3   6   6      339.06      353.27    122.91 o 
  -2   6   6       64.83        8.50    113.60 o 
  -1   6   6       55.30       -3.09    153.01 o 
   0   6   6     4912.29     3845.22    162.39 o 
   1   6   6      291.03      265.90     94.30 o 
   2   6   6       42.49      -37.09    123.64 o 
   3   6   6      317.83      365.61    127.54 o 
   4   6   6      519.77      553.85     73.79 o 
   5   6   6      169.82      199.39    126.74 o 
 -11   7   6      191.40      105.11    163.07 o 
 -10   7   6      587.50      572.89    156.17 o 
  -9   7   6       73.27       18.55    146.05 o 
  -8   7   6      315.38      282.40    100.56 o 
  -7   7   6        7.38       49.45    106.63 o 
  -6   7   6      451.11      306.14    114.42 o 
  -5   7   6       82.96       57.96    166.92 o 
  -4   7   6       39.37       44.05    169.23 o 
  -3   7   6      632.60      495.65    118.31 o 
  -2   7   6      225.80      199.41    108.21 o 
  -1   7   6      358.93      214.12    108.99 o 
   0   7   6        4.93      -24.73    105.09 o 
   1   7   6      134.75      175.43     99.69 o 
   2   7   6      376.86      560.42    143.78 o 
   3   7   6        6.25      116.68     93.50 o 
   4   7   6        1.78       47.91     95.04 o 
 -11   8   6      428.16      432.88    175.47 o 
 -10   8   6      270.89      197.86    214.09 o 
  -9   8   6       11.70     -157.63    138.32 o 
  -8   8   6      164.56        5.19    154.95 o 
  -7   8   6      177.60      540.99    173.89 o 
  -6   8   6       36.57       95.82    172.32 o 
  -5   8   6      282.22      340.09    132.17 o 
  -4   8   6       56.46       96.59    127.50 o 
  -3   8   6      272.68      463.75    177.00 o 
  -2   8   6      190.61      256.59    168.48 o 
  -1   8   6      426.81      363.33    163.88 o 
   0   8   6      309.21      280.58    115.17 o 
   1   8   6      135.26      220.25    110.51 o 
   2   8   6      129.69      353.17    143.74 o 
   3   8   6        5.35       40.95    105.86 o 
 -10   9   6      427.44      119.04    224.17 o 
  -9   9   6      166.22       12.37    154.56 o 
  -8   9   6      607.51      594.94    146.51 o 
  -7   9   6       12.51       89.64    134.45 o 
  -6   9   6        0.09      245.72    185.45 o 
  -5   9   6        5.86        6.95    132.91 o 
  -4   9   6       13.12      120.54    142.95 o 
  -3   9   6        2.25      -47.14    182.36 o 
  -2   9   6      343.60      479.24    180.87 o 
  -1   9   6      226.51      284.42    176.21 o 
   0   9   6      311.22      414.29    161.54 o 
   1   9   6        1.52       57.18    112.04 o 
  -8  10   6      601.54      492.78    151.53 o 
  -7  10   6      270.52      371.76    189.36 o 
  -6  10   6      572.16      548.91    151.53 o 
  -5  10   6      139.87      210.98    144.51 o 
  -4  10   6      201.97      309.14    146.07 o 
  -3  10   6        9.58      327.63    193.18 o 
  -2  10   6      290.30      262.02    185.50 o 
  -1  10   6       70.43      479.11    180.82 o 
   3 -16   7       26.59     -153.00    238.00 o 
   4 -16   7       37.98     -370.91    299.82 o 
   5 -16   7       52.84     -243.41    264.28 o 
   6 -16   7       88.86      -93.51    238.01 o 
   0 -15   7       52.42     -519.28    346.19 o 
   1 -15   7      114.13     -367.46    244.97 o 
   2 -15   7       80.84     -471.77    314.52 o 
   3 -15   7        3.73     -213.27    217.13 o 
   4 -15   7       35.71     -383.66    255.78 o 
   5 -15   7      185.55       17.00    183.16 o 
   6 -15   7       16.88     -113.59    213.27 o 
   7 -15   7       23.97       -3.09    187.00 o 
   8 -15   7       14.21      -73.41    180.82 o 
  -2 -14   7        1.30       77.27    183.13 o 
  -1 -14   7      121.86      -21.57    353.55 o 
   0 -14   7       32.73     -467.12    311.41 o 
   1 -14   7      189.27     -321.12    214.08 o 
   2 -14   7       17.56     -113.59    210.18 o 
   3 -14   7      567.12      337.86    266.73 o 
   4 -14   7      312.53       98.16    244.25 o 
   5 -14   7       62.33      -52.55    151.46 o 
   6 -14   7        4.12     -155.32    131.36 o 
   7 -14   7      704.99      620.13    189.44 o 
   8 -14   7      536.71      572.09    184.77 o 
  10 -14   7       54.75      -74.18    246.51 o 
  -4 -13   7        0.63     -260.07    332.26 o 
  -3 -13   7        0.95      -37.90    116.68 o 
  -2 -13   7        6.53     -200.52    348.49 o 
  -1 -13   7      313.19      288.67    445.22 o 
   0 -13   7        1.43     -290.93    193.95 o 
   1 -13   7      121.70     -184.70    192.43 o 
   2 -13   7      131.95     -115.92    185.48 o 
   3 -13   7      464.65      194.05    170.85 o 
   4 -13   7     1708.33     1623.30    185.79 o 
   5 -13   7       58.97      -39.41    182.37 o 
   6 -13   7      600.04      751.54    146.13 o 
   7 -13   7      366.07      360.99    177.79 o 
   8 -13   7      540.29      984.18    231.94 o 
   9 -13   7       11.14       -5.41    177.72 o 
  10 -13   7      125.79      102.78    197.06 o 
  11 -13   7       91.43      180.06    199.37 o 
  -5 -12   7       43.56      115.53    227.57 o 
  -4 -12   7       64.56        0.16    209.80 o 
  -3 -12   7       95.44      138.98    124.95 o 
  -2 -12   7        1.44     -214.46    242.24 o 
  -1 -12   7       10.94      -70.27    180.04 o 
   0 -12   7      730.44      795.42    167.81 o 
   1 -12   7      847.49      348.82    170.16 o 
   2 -12   7       77.14     -112.83    208.65 o 
   3 -12   7       67.49     -107.41    186.24 o 
   4 -12   7      859.25      864.73    139.22 o 
   5 -12   7     2249.17     2418.43    175.07 o 
   6 -12   7      716.39     1028.99    135.18 o 
   7 -12   7      248.10      258.37     97.43 o 
   8 -12   7      262.50       37.87    212.55 o 
   9 -12   7      209.37       27.82    240.36 o 
  10 -12   7      699.73      606.20    259.03 o 
  11 -12   7      290.51      466.84    262.79 o 
  -6 -11   7       58.74      233.37    207.87 o 
  -5 -11   7        5.18       41.34    107.65 o 
  -4 -11   7      251.30      335.94    120.96 o 
  -3 -11   7       36.36       17.36    109.15 o 
  -2 -11   7       64.57      -39.02     78.01 o 
  -1 -11   7      295.77      347.55     80.18 o 
   0 -11   7      184.73       95.28    165.01 o 
   1 -11   7      129.06      234.94    136.79 o 
   2 -11   7      356.25      351.73    130.64 o 
   3 -11   7     1056.00      787.63    133.08 o 
   4 -11   7        0.16      -51.00    110.50 o 
   5 -11   7      687.61      696.10    111.49 o 
   6 -11   7     1777.45     1921.00    168.79 o 
   7 -11   7        7.84     -195.64    130.59 o 
   8 -11   7       78.97      -18.55    210.19 o 
   9 -11   7      746.53      772.52    173.22 o 
  10 -11   7      490.83      633.92    180.90 o 
  11 -11   7        4.80     -291.31    224.86 o 
  12 -11   7        1.98     -355.83    237.22 o 
  -7 -10   7       12.68      193.18    201.68 o 
  -6 -10   7        5.06       63.62    108.44 o 
  -5 -10   7       35.88       68.31    107.10 o 
  -4 -10   7      545.08      575.74     94.80 o 
  -3 -10   7        2.90       46.62     81.94 o 
  -2 -10   7      171.99      174.38     70.51 o 
  -1 -10   7       18.90       12.86     83.70 o 
   0 -10   7     3744.12     3592.98    630.80 o 
   1 -10   7       40.61       34.00    115.14 o 
   2 -10   7       18.93       17.00    111.27 o 
   3 -10   7        2.07      -65.91     78.75 o 
   4 -10   7      352.90      395.40     73.31 o 
   5 -10   7       15.48       -0.71    123.64 o 
   6 -10   7        2.34     -150.39    133.68 o 
   7 -10   7      259.16      225.15     96.19 o 
   8 -10   7      537.79      487.09    201.02 o 
   9 -10   7       15.91     -287.45    191.63 o 
  10 -10   7        5.01       37.86    147.59 o 
  11 -10   7       56.05     -289.01    212.51 o 
  12 -10   7      437.59      551.93    234.22 o 
  -8  -9   7       72.35      326.88    211.74 o 
  -7  -9   7       51.48       36.32    133.69 o 
  -6  -9   7       24.65       23.33     82.92 o 
  -5  -9   7        6.41      140.91    173.09 o 
  -4  -9   7     1706.21     1990.34    175.36 o 
  -3  -9   7        5.67       59.03     78.44 o 
  -2  -9   7       29.20      110.14     71.93 o 
  -1  -9   7        0.70       44.54     61.81 o 
   0  -9   7      328.15      302.46     66.87 o 
   1  -9   7      884.07      760.30     63.44 o 
   2  -9   7      820.18      915.20    165.17 o 
   3  -9   7        1.00      -48.44     55.41 o 
   4  -9   7       56.18       75.26     63.79 o 
   5  -9   7     1006.07     1140.40     91.20 o 
   6  -9   7      206.42      116.84     69.06 o 
   7  -9   7       37.30      -24.22     76.15 o 
   8  -9   7      238.46       95.07    164.63 o 
   9  -9   7       38.78     -140.64    120.55 o 
  10  -9   7      305.51      519.42    200.19 o 
  11  -9   7       99.78     -294.43    196.29 o 
  12  -9   7       25.38      -51.00    155.32 o 
  -9  -8   7        0.26      193.18    129.82 o 
  -8  -8   7       88.98       88.87    119.78 o 
  -7  -8   7       55.53       66.46    145.28 o 
  -6  -8   7        4.78      171.82     91.86 o 
  -5  -8   7      192.04      164.96     77.33 o 
  -4  -8   7      165.33      345.68     88.76 o 
  -3  -8   7      199.12      223.10     58.31 o 
  -2  -8   7      543.45      401.26     56.36 o 
  -1  -8   7      112.71      111.00     51.97 o 
   0  -8   7       63.14       32.52     51.89 o 
   1  -8   7       41.11       49.97     40.50 o 
   2  -8   7      505.24      621.51     67.31 o 
   3  -8   7      566.50      517.27     58.02 o 
   4  -8   7      110.50      162.10     67.11 o 
   5  -8   7       59.64        9.20     69.06 o 
   6  -8   7      866.37      971.21     70.41 o 
   7  -8   7      100.48       70.64     98.92 o 
   8  -8   7       24.15     -149.14    143.73 o 
   9  -8   7       27.78     -235.30    156.86 o 
  10  -8   7      306.76      242.71    181.64 o 
  11  -8   7      221.37      149.94    197.86 o 
  12  -8   7       24.22     -316.04    213.27 o 
  -9  -7   7       12.78      174.63    131.36 o 
  -8  -7   7       51.75      -26.27    114.37 o 
  -7  -7   7      400.00      416.66    114.41 o 
  -6  -7   7       93.84      167.11     67.90 o 
  -5  -7   7       58.96       80.68     70.55 o 
  -4  -7   7      399.53      381.59     61.46 o 
  -3  -7   7     1216.17     1062.56     59.88 o 
  -2  -7   7     1904.42     1918.82     76.68 o 
  -1  -7   7       50.34       57.28     54.87 o 
   0  -7   7     4610.66     4559.01     59.94 o 
   1  -7   7      262.29      209.38     31.05 o 
   2  -7   7     1803.52     1993.91     75.56 o 
   3  -7   7      626.03      732.74    101.33 o 
   4  -7   7      250.87      307.18     57.20 o 
   5  -7   7      547.44      597.51     73.50 o 
   6  -7   7      225.68      186.95     66.72 o 
   7  -7   7        2.92      -65.96     60.39 o 
   8  -7   7        0.74     -153.77    142.18 o 
   9  -7   7        4.88      -15.45    115.91 o 
  10  -7   7       95.05     -195.51    176.19 o 
  11  -7   7        6.77     -216.36    184.68 o 
  12  -7   7       12.74     -210.18    199.36 o 
 -10  -6   7        0.81      112.04    170.00 o 
  -9  -6   7        6.04      -44.04    150.68 o 
  -8  -6   7       12.23       27.82     96.59 o 
  -7  -6   7      131.68      148.38     91.97 o 
  -6  -6   7     2550.74     2454.69    451.46 o 
  -5  -6   7      102.19      162.97     52.38 o 
  -4  -6   7     1546.32     1344.27    187.78 o 
  -3  -6   7      231.57      222.01     50.24 o 
  -2  -6   7     5659.36     5238.53    807.76 o 
  -1  -6   7      841.88      934.30     49.18 o 
   0  -6   7     9572.74     8966.75    338.75 o 
   1  -6   7     3973.04     3559.62    141.49 o 
   2  -6   7       72.80      126.56     37.51 o 
   3  -6   7      262.06      290.68     53.36 o 
   4  -6   7     7674.64     8753.56    281.92 o 
   5  -6   7     3991.16     4828.17    104.57 o 
   6  -6   7       70.11       74.61     58.62 o 
   7  -6   7       27.08     -129.05    116.68 o 
   8  -6   7      133.56      115.15    102.01 o 
   9  -6   7      171.12      163.84    112.06 o 
  10  -6   7        0.82     -146.81    106.63 o 
  11  -6   7       11.51     -211.72    166.13 o 
  12  -6   7       42.19      105.09    147.59 o 
 -11  -5   7        4.79       24.73    156.09 o 
 -10  -5   7       95.08       88.10    110.51 o 
  -9  -5   7       64.60      101.23    105.10 o 
  -8  -5   7        0.71      -93.50     92.73 o 
  -7  -5   7       80.37       91.19     88.10 o 
  -6  -5   7     1505.35     1505.07     68.07 o 
  -5  -5   7       37.29       79.36     50.08 o 
  -4  -5   7      648.58      650.53     62.91 o 
  -3  -5   7      463.42      432.30     41.76 o 
  -2  -5   7     1049.62     1253.37    323.57 o 
  -1  -5   7       94.54      126.86     31.88 o 
   0  -5   7     9485.55     9474.09    347.60 o 
   1  -5   7     6475.37     6856.25    240.09 o 
   2  -5   7       97.71      113.93     35.82 o 
   3  -5   7      414.50      362.61     47.82 o 
   4  -5   7     1103.98      964.27    150.17 o 
   5  -5   7     4740.02     5786.38    105.25 o 
   6  -5   7       35.89       13.25     47.71 o 
   7  -5   7     2366.30     2593.91    155.77 o 
   8  -5   7       25.69       28.59     91.96 o 
   9  -5   7      771.21      832.90    124.51 o 
  10  -5   7       30.46     -209.41    150.68 o 
  11  -5   7      125.15      122.88    119.78 o 
  12  -5   7       30.09      -44.05    132.91 o 
 -11  -4   7       16.63       -3.09     95.82 o 
 -10  -4   7      336.82      154.59    119.04 o 
  -9  -4   7      446.81      231.92     83.49 o 
  -8  -4   7       14.74       17.77     70.32 o 
  -7  -4   7       68.41       16.32     38.22 o 
  -6  -4   7      802.99      839.73     49.28 o 
  -5  -4   7     1332.90     1251.57    104.86 o 
  -4  -4   7      288.17      270.31     87.74 o 
  -3  -4   7     2128.37     1742.80    269.48 o 
  -2  -4   7      665.82      572.68     34.66 o 
  -1  -4   7       67.49       78.26     25.24 o 
   0  -4   7       17.18       40.86     21.26 o 
   1  -4   7     3563.20     3309.59    374.61 o 
   2  -4   7      661.27      610.34    131.13 o 
   3  -4   7     2481.93     2384.43    208.36 o 
   4  -4   7      173.24      143.27     16.52 o 
   5  -4   7      191.34      121.62     39.65 o 
   6  -4   7       22.16        8.66     38.02 o 
   7  -4   7     2011.87     2118.59    138.66 o 
   8  -4   7      492.97      497.90     96.64 o 
   9  -4   7        7.50      -47.91     89.63 o 
  10  -4   7       21.79      -19.32    139.09 o 
  11  -4   7      100.56       82.69    110.51 o 
 -11  -3   7       70.53      -61.82    111.28 o 
 -10  -3   7      397.20      222.63     78.85 o 
  -9  -3   7      436.95      156.16     77.31 o 
  -8  -3   7        9.03      -34.00     91.95 o 
  -7  -3   7       42.33        1.56     42.50 o 
  -6  -3   7      707.88      781.38    112.89 o 
  -5  -3   7     1816.48     1740.13     86.00 o 
  -4  -3   7       10.79       82.68     59.50 o 
  -3  -3   7       22.42       98.14     59.50 o 
  -2  -3   7     1092.97     1202.07     47.58 o 
  -1  -3   7      581.63      627.12     31.15 o 
   0  -3   7      715.61      617.55     75.13 o 
   1  -3   7      397.53      473.27     38.63 o 
   2  -3   7       49.81       33.04     29.78 o 
   3  -3   7     1128.47     1017.80    112.64 o 
   4  -3   7      713.19      469.73     94.59 o 
   5  -3   7        2.12       -7.95     39.00 o 
   6  -3   7      153.66      156.59     38.42 o 
   7  -3   7       11.27       11.59     64.14 o 
   8  -3   7       68.66        1.55     98.14 o 
   9  -3   7       60.31       61.05     83.46 o 
  10  -3   7      158.28       47.92    125.20 o 
  11  -3   7       21.65      -74.18     98.91 o 
 -12  -2   7       21.03     -133.68    114.36 o 
 -11  -2   7       20.42       -5.41     78.05 o 
 -10  -2   7      249.39       55.65     74.97 o 
  -9  -2   7      231.59      147.62    141.44 o 
  -8  -2   7      448.43      374.96    132.98 o 
  -7  -2   7      463.19      534.68     90.07 o 
  -6  -2   7       89.04      119.62     57.86 o 
  -5  -2   7      950.28      957.20     77.38 o 
  -4  -2   7        8.03       87.32     62.59 o 
  -3  -2   7     6565.63     6745.78    137.56 o 
  -2  -2   7      184.62      171.60     63.38 o 
  -1  -2   7      944.23      943.64     75.09 o 
   0  -2   7     8521.43     7594.00   1140.19 o 
   1  -2   7      102.47      119.11     35.28 o 
   2  -2   7      610.63      683.31     79.29 o 
   3  -2   7       14.51      -41.67     27.78 o 
   4  -2   7     3274.33     3048.67     66.22 o 
   5  -2   7     1237.80     1020.48     67.34 o 
   6  -2   7      721.48      602.19    148.49 o 
   7  -2   7        7.04        4.64     64.91 o 
   8  -2   7        9.99       47.14     71.86 o 
   9  -2   7      507.94      539.62    117.51 o 
  10  -2   7       22.24      -10.82    120.54 o 
  11  -2   7        8.44      -28.59     99.68 o 
 -12  -1   7       26.95     -185.45    123.64 o 
 -10  -1   7        2.29       37.86    164.59 o 
  -9  -1   7        0.83       25.50    155.31 o 
  -8  -1   7      324.04      275.19    149.19 o 
  -7  -1   7      691.35      798.57     74.61 o 
  -6  -1   7      316.79      327.00     71.12 o 
  -5  -1   7     2283.09     2657.93    101.57 o 
  -4  -1   7      796.53      677.77     60.35 o 
  -3  -1   7      883.38      803.30     74.29 o 
  -2  -1   7      118.69      150.71     48.69 o 
  -1  -1   7     6369.71     7328.89    152.44 o 
   0  -1   7     6562.32     8643.15    264.29 o 
   1  -1   7       96.17       85.21     40.96 o 
   2  -1   7     1375.44     1253.76    173.09 o 
   3  -1   7      134.35       81.77     26.81 o 
   4  -1   7      844.49      705.08     45.94 o 
   5  -1   7     2018.47     1778.65    110.40 o 
   6  -1   7       84.65       50.35     38.29 o 
   7  -1   7     1213.14     1079.38     98.27 o 
   8  -1   7       16.05       57.18     87.32 o 
   9  -1   7      419.55      365.64     79.62 o 
  10  -1   7       18.15      -15.45     78.04 o 
 -11   0   7      169.35      468.34    205.57 o 
 -10   0   7      279.87      380.28    179.32 o 
  -9   0   7      735.39      962.03    145.39 o 
  -8   0   7       13.50       59.50    120.54 o 
  -7   0   7      547.54      677.22     93.96 o 
  -6   0   7     1116.73     1348.90    123.82 o 
  -5   0   7     6973.75    10037.72    215.46 o 
  -4   0   7        1.20      -42.50     66.45 o 
  -3   0   7      879.71     1233.50    108.34 o 
  -2   0   7     8649.00    12111.95    213.29 o 
  -1   0   7     3932.55     4579.12    136.92 o 
   0   0   7     2475.92     2917.34     79.65 o 
   1   0   7     3799.69     3916.31    102.63 o 
   2   0   7      539.33      600.50     44.80 o 
   3   0   7      208.72      197.97     37.61 o 
   4   0   7      365.48      319.86     94.70 o 
   5   0   7      326.00      345.02     51.99 o 
   6   0   7       10.80       -3.21     43.37 o 
   7   0   7       33.68       94.27     88.86 o 
   8   0   7      298.97      276.71     74.98 o 
   9   0   7       18.70       17.77    103.54 o 
  10   0   7        8.18       34.00    114.36 o 
 -12   1   7       56.98      130.59    183.14 o 
 -11   1   7       25.99       45.59    209.41 o 
 -10   1   7       66.82       95.82    183.92 o 
  -9   1   7      239.53      428.19    178.54 o 
  -8   1   7       73.09      153.01    167.69 o 
  -7   1   7        2.80      -43.99     78.82 o 
  -6   1   7     1215.09     1624.57    138.54 o 
  -5   1   7    11071.66    14845.20    266.87 o 
  -4   1   7      329.09      466.18    112.87 o 
  -3   1   7     2502.53     2786.53    124.12 o 
  -2   1   7      899.79     1102.71    116.85 o 
  -1   1   7     8122.02     8218.08    183.16 o 
   0   1   7      220.30      289.58     64.16 o 
   1   1   7     1566.68     1802.56     80.23 o 
   2   1   7     3211.74     3006.64    241.02 o 
   3   1   7      633.94      623.36     61.30 o 
   4   1   7       26.83       29.95     54.18 o 
   5   1   7      657.05      591.78     65.34 o 
   6   1   7     1645.55     1477.68     66.77 o 
   7   1   7       30.26       27.05     67.23 o 
   8   1   7        1.50      -34.00     70.32 o 
   9   1   7        9.55       17.00    105.86 o 
 -12   2   7       13.21      159.95    234.91 o 
 -11   2   7      328.94      431.31    160.00 o 
 -10   2   7       33.36       40.95    206.32 o 
  -9   2   7     1870.45     1960.47    222.99 o 
  -8   2   7      229.75      309.94    173.13 o 
  -7   2   7       35.16       73.41    139.87 o 
  -6   2   7      203.00      285.98    105.12 o 
  -5   2   7     5039.91     7274.04    235.75 o 
  -4   2   7      314.91      289.12    106.68 o 
  -3   2   7     4961.68     5987.91    210.94 o 
  -2   2   7     1564.95     1867.35    151.03 o 
  -1   2   7     1076.91     1517.70    136.21 o 
   0   2   7     1776.77     1619.87    128.60 o 
   1   2   7     3475.28     3089.25     87.86 o 
   2   2   7     3230.37     3330.79    301.86 o 
   3   2   7      201.65      199.05     46.99 o 
   4   2   7      414.36      372.39     54.90 o 
   5   2   7       30.42       66.29     52.67 o 
   6   2   7      237.31      194.77     74.97 o 
   7   2   7      128.96      117.47     74.19 o 
   8   2   7        0.48       66.45     80.36 o 
 -12   3   7        8.32      125.95    232.59 o 
 -11   3   7       21.03       31.68    213.27 o 
 -10   3   7      387.98      526.42    207.17 o 
  -9   3   7     1758.09     1881.20    185.02 o 
  -8   3   7     1017.26     1241.62    203.46 o 
  -7   3   7        2.47       75.73    149.91 o 
  -6   3   7     1254.25     1561.77    174.91 o 
  -5   3   7      329.47      323.90    148.42 o 
  -4   3   7     1434.82     1773.70    168.00 o 
  -3   3   7     1245.38     1346.04    129.26 o 
  -2   3   7     1399.79     1470.98    124.65 o 
  -1   3   7      558.77      621.73    129.91 o 
   0   3   7      620.44      504.99    121.42 o 
   1   3   7        2.97       56.79     53.00 o 
   2   3   7     4299.69     3834.98    503.33 o 
   3   3   7       58.04       29.73     66.80 o 
   4   3   7      296.77      235.74     61.24 o 
   5   3   7        7.79       35.03     58.45 o 
   6   3   7      219.35      235.73     82.70 o 
   7   3   7       13.13       73.41    112.04 o 
 -12   4   7       13.20      -64.14    234.91 o 
 -11   4   7      135.64      276.66    171.56 o 
 -10   4   7       74.15       53.32    210.19 o 
  -9   4   7        6.74     -132.13    140.63 o 
  -8   4   7       12.96      -59.56    108.76 o 
  -7   4   7       18.59      -81.91    105.09 o 
  -6   4   7      160.63      350.10    164.62 o 
  -5   4   7     2255.02     2223.06    163.49 o 
  -4   4   7     1699.66     1801.17    151.78 o 
  -3   4   7       44.53       45.59    153.78 o 
  -2   4   7      184.72      216.41    147.62 o 
  -1   4   7      450.24      320.08    101.28 o 
   0   4   7       70.12       66.46     88.87 o 
   1   4   7      246.53      163.09    115.17 o 
   2   4   7      140.85      101.51     56.46 o 
   3   4   7      568.52      602.39     73.19 o 
   4   4   7      579.11      494.98     75.38 o 
   5   4   7      163.26      149.46     68.44 o 
   6   4   7       18.10      -18.55    114.36 o 
   7   4   7      290.13      243.47    125.21 o 
 -12   5   7       35.22      325.32    247.27 o 
 -11   5   7       33.72      102.77    233.37 o 
 -10   5   7        1.48       79.59    219.45 o 
  -9   5   7       52.89      -17.77    154.55 o 
  -8   5   7      687.97      716.22    149.24 o 
  -7   5   7     2181.28     2452.23    200.61 o 
  -6   5   7       84.20       -6.96    166.15 o 
  -5   5   7      173.32      221.04    123.66 o 
  -4   5   7      575.98      521.93    133.00 o 
  -3   5   7      274.27      206.38    160.78 o 
  -2   5   7      196.73      198.63    151.49 o 
  -1   5   7     1084.02      935.38    126.11 o 
   0   5   7      703.91      426.10    140.74 o 
   1   5   7     1539.70     1328.20    126.16 o 
   2   5   7      212.16      302.97    132.16 o 
   3   5   7      230.22      285.91     86.71 o 
   4   5   7       56.16       38.91     69.57 o 
   5   5   7      160.75      202.16     78.56 o 
 -11   6   7      392.66      220.30    177.01 o 
 -10   6   7      332.94      259.71    170.82 o 
  -9   6   7       16.27     -163.82    147.59 o 
  -8   6   7      179.03      164.90    136.02 o 
  -7   6   7       22.91        0.77    178.50 o 
  -6   6   7       20.69      117.45    177.73 o 
  -5   6   7        5.66      204.00    179.27 o 
  -4   6   7      284.86      377.20    178.55 o 
  -3   6   7      100.39      164.61    129.83 o 
  -2   6   7        0.50      -29.36    125.95 o 
  -1   6   7       50.01       -9.27    122.09 o 
   0   6   7      758.17      654.23    119.09 o 
   1   6   7      159.54       47.14     91.97 o 
   2   6   7      782.91      576.11    133.01 o 
   3   6   7        8.29      107.41    125.18 o 
   4   6   7       51.82       79.59    125.96 o 
 -11   7   7      932.97     1025.45    249.79 o 
 -10   7   7      478.89      444.50    249.69 o 
  -9   7   7       86.44     -318.77    212.51 o 
  -8   7   7      563.82      512.52    165.84 o 
  -7   7   7       21.97      132.14    187.77 o 
  -6   7   7     1379.26     1619.54    226.72 o 
  -5   7   7       19.10       24.73    144.50 o 
  -4   7   7     3819.35     3276.02    206.35 o 
  -3   7   7       36.79       10.82    130.59 o 
  -2   7   7        6.66      194.72    177.72 o 
  -1   7   7       51.71       63.37    110.50 o 
   0   7   7      466.92      531.87    158.48 o 
   1   7   7        8.36      168.45    146.04 o 
   2   7   7      763.85      669.64    112.90 o 
   3   7   7        6.03      288.99    136.77 o 
 -10   8   7       80.59     -221.78    234.92 o 
  -9   8   7       69.52      -39.41    218.69 o 
  -8   8   7      943.56      820.29    320.57 o 
  -7   8   7      288.78      344.72    204.82 o 
  -6   8   7       16.82      102.00    140.64 o 
  -5   8   7      165.65      227.99    190.12 o 
  -4   8   7     1430.06     1288.35    208.92 o 
  -3   8   7     2776.15     2384.02    216.94 o 
  -2   8   7      529.75      371.09    139.16 o 
  -1   8   7       53.47      199.37    173.10 o 
   0   8   7      347.74      264.35    120.58 o 
   1   8   7      541.78      559.71    121.37 o 
  -8   9   7      808.93      611.22    256.34 o 
  -7   9   7        7.75      451.26    216.36 o 
  -6   9   7        3.02      132.13    152.22 o 
  -5   9   7      185.63      315.32    215.62 o 
  -4   9   7      786.94      846.73    168.57 o 
  -3   9   7      132.73      272.80    205.57 o 
  -2   9   7        8.76      167.68    187.77 o 
  -1   9   7      127.91      235.70    183.93 o 
   2 -16   8        6.92     -355.83    237.22 o 
   3 -16   8       14.85     -337.29    224.86 o 
   4 -16   8      125.94     -420.79    280.52 o 
   5 -16   8      330.05      330.82    200.19 o 
   6 -16   8        0.54     -340.76    227.18 o 
   0 -15   8       10.95     -490.29    326.86 o 
   2 -15   8       17.11     -446.25    297.50 o 
   3 -15   8      193.93     -275.91    183.94 o 
   4 -15   8       82.75     -217.15    244.19 o 
   5 -15   8        7.95     -136.00    176.95 o 
   6 -15   8        0.30     -143.72    218.68 o 
   7 -15   8      564.31      466.18    152.30 o 
   8 -15   8      423.24      277.51    177.79 o 
  -2 -14   8       26.83     -188.43    418.82 o 
  -1 -14   8      101.78       42.91    117.85 o 
   0 -14   8        5.87     -296.72    197.81 o 
   1 -14   8        6.30     -286.29    190.86 o 
   2 -14   8       56.21     -173.87    185.46 o 
   3 -14   8       41.55     -214.05    178.50 o 
   4 -14   8      235.73      226.46    178.54 o 
   5 -14   8        5.51     -269.68    210.18 o 
   6 -14   8       29.41     -202.46    195.50 o 
   7 -14   8      221.67      186.26    173.90 o 
  10 -14   8      140.86      210.98    260.43 o 
  -4 -13   8        0.95      -90.11    195.50 o 
  -3 -13   8       45.05       -5.19    136.00 o 
  -2 -13   8      127.71       28.19    338.10 o 
  -1 -13   8        7.07      -56.54    108.95 o 
   0 -13   8       43.37     -208.64    246.50 o 
   1 -13   8        9.77     -363.95    242.63 o 
   2 -13   8      591.47      531.18    230.41 o 
   3 -13   8      157.65       34.00    219.49 o 
   4 -13   8     1493.94     1427.88    184.19 o 
   5 -13   8       72.54      261.20    192.42 o 
   6 -13   8      187.71       45.60    120.57 o 
   7 -13   8      236.50      204.82    131.39 o 
   8 -13   8       40.22     -325.71    217.14 o 
   9 -13   8      140.16     -251.16    235.71 o 
  10 -13   8      297.25      260.47    250.42 o 
  -5 -12   8        6.90     -141.84    179.66 o 
  -4 -12   8       17.55      -23.29    145.66 o 
  -3 -12   8        4.07        1.85     99.07 o 
  -2 -12   8      785.48     1088.51    179.80 o 
  -1 -12   8      184.56      150.44     93.52 o 
   0 -12   8      239.90      234.10     95.97 o 
   1 -12   8        0.47     -180.81    153.77 o 
   2 -12   8       87.88       41.73    148.37 o 
   3 -12   8      913.48      880.24    156.25 o 
   4 -12   8      452.92      446.08    178.59 o 
   5 -12   8       37.53     -186.23    149.14 o 
   6 -12   8     1562.11     2002.66    137.92 o 
   7 -12   8      367.17      313.00    122.77 o 
   8 -12   8       21.20     -297.89    198.59 o 
   9 -12   8       61.68     -229.51    214.05 o 
  10 -12   8       69.12     -143.73    228.74 o 
  11 -12   8        0.49     -338.45    225.63 o 
  -6 -11   8        8.88       -3.09    150.68 o 
  -5 -11   8      183.94      329.27    143.09 o 
  -4 -11   8       70.48       88.84    101.24 o 
  -3 -11   8       45.99       71.39     76.84 o 
  -2 -11   8       12.52       65.09     76.17 o 
  -1 -11   8      615.23      711.91    149.62 o 
   0 -11   8      238.99      204.17    101.64 o 
   1 -11   8      142.27       65.69    182.39 o 
   2 -11   8       87.29      -44.05    166.92 o 
   3 -11   8      363.11      333.96    122.14 o 
   4 -11   8      249.01      179.32    110.53 o 
   5 -11   8     1183.74     1460.02    152.05 o 
   6 -11   8     1015.90     1012.73    114.33 o 
   7 -11   8       93.57       13.83     99.17 o 
   8 -11   8      174.85      121.34    135.25 o 
   9 -11   8       17.28      -27.82    139.86 o 
  10 -11   8        1.05     -307.15    204.77 o 
  11 -11   8       29.54     -315.27    210.18 o 
  -7 -10   8        3.10       81.13    139.86 o 
  -6 -10   8        1.00       -7.67     97.35 o 
  -5 -10   8      472.67      554.35    112.94 o 
  -4 -10   8      142.43      282.44    103.67 o 
  -3 -10   8      144.41      292.68    100.33 o 
  -2 -10   8      439.43      419.58     78.08 o 
  -1 -10   8     1927.73     1895.15    534.41 o 
   0 -10   8      331.37      277.61     71.55 o 
   1 -10   8      467.54      377.31    109.79 o 
   2 -10   8     1493.04     1173.67    131.61 o 
   3 -10   8      546.79      550.45     77.88 o 
   4 -10   8     1079.71     1341.49     99.53 o 
   5 -10   8       95.48       54.47     87.25 o 
   6 -10   8      788.53      956.90    154.30 o 
   7 -10   8       46.16      -76.47     86.92 o 
   8 -10   8       86.04      -71.10    121.33 o 
   9 -10   8        0.24     -266.58    177.72 o 
  10 -10   8        9.68     -285.13    190.09 o 
  11 -10   8        0.65     -308.31    205.54 o 
  -8  -9   8       17.08      115.14    190.09 o 
  -7  -9   8       55.70       44.05    134.46 o 
  -6  -9   8       23.91        0.57     82.21 o 
  -5  -9   8      196.06      367.30    101.25 o 
  -4  -9   8      195.98      191.85     83.08 o 
  -3  -9   8      710.72      768.39     76.96 o 
  -2  -9   8      490.48      573.43     83.89 o 
  -1  -9   8     1091.52     1063.40     69.86 o 
   0  -9   8      348.94      379.31     63.95 o 
   1  -9   8      655.43      716.17    136.12 o 
   2  -9   8     4406.55     4749.03    433.38 o 
   3  -9   8     1407.57     1518.15    209.80 o 
   4  -9   8      427.18      434.66     66.51 o 
   5  -9   8       39.00      -85.40     77.32 o 
   6  -9   8     3324.15     4097.54    593.12 o 
   7  -9   8     2211.97     2551.23    220.78 o 
   8  -9   8      143.71     -125.20    163.84 o 
   9  -9   8       15.74     -248.04    173.86 o 
  10  -9   8       59.48     -104.32    143.73 o 
  11  -9   8       26.90     -170.00    149.14 o 
  12  -9   8        7.17      -72.64    158.41 o 
  -9  -8   8       66.32      149.91    180.05 o 
  -8  -8   8      584.33      705.10    178.59 o 
  -7  -8   8        8.28      187.00    108.95 o 
  -6  -8   8       25.53      103.63     71.18 o 
  -5  -8   8       87.49      189.79     79.19 o 
  -4  -8   8      229.41      336.62     69.59 o 
  -3  -8   8      464.27      423.17     63.90 o 
  -2  -8   8     2809.68     3364.85    472.34 o 
  -1  -8   8       52.26       33.08     38.71 o 
   0  -8   8      336.08      318.82     52.57 o 
   1  -8   8       18.88       20.36     34.80 o 
   2  -8   8     3247.12     3464.44    288.42 o 
   3  -8   8      461.85      496.21     64.95 o 
   4  -8   8     1277.99     1270.78     71.96 o 
   5  -8   8     2381.35     2927.20    100.20 o 
   6  -8   8      382.46      308.67     98.95 o 
   7  -8   8      460.39      559.36     73.53 o 
   8  -8   8      125.93      -47.14    161.52 o 
   9  -8   8      563.07      666.47    185.56 o 
  10  -8   8        7.63     -100.45    132.91 o 
  11  -8   8       69.35     -238.78    197.05 o 
  12  -8   8        0.48     -312.95    210.18 o 
  -9  -7   8       78.61      111.28    158.42 o 
  -8  -7   8      119.20      104.33    146.06 o 
  -7  -7   8      402.21      469.23    145.33 o 
  -6  -7   8       99.90      145.54     57.98 o 
  -5  -7   8       43.18       92.19     66.37 o 
  -4  -7   8      397.34      453.91     88.13 o 
  -3  -7   8      193.78      213.50     57.00 o 
  -2  -7   8       38.98      105.69     53.34 o 
  -1  -7   8      781.11      823.06     57.44 o 
   0  -7   8       81.36      142.43     28.75 o 
   1  -7   8     1362.63     1325.51     84.65 o 
   2  -7   8       24.48       70.94     39.34 o 
   3  -7   8      310.68      437.40     57.59 o 
   4  -7   8      912.82     1024.93    135.79 o 
   5  -7   8     1102.01     1086.83    118.01 o 
   6  -7   8        1.74      -29.77     63.54 o 
   7  -7   8        3.64      -76.40     66.50 o 
   8  -7   8        9.23     -213.27    142.18 o 
   9  -7   8     1320.23     1408.27    188.03 o 
  10  -7   8       41.72     -118.23    126.73 o 
  11  -7   8      133.45     -197.84    186.25 o 
 -10  -6   8        2.64     -102.00    112.82 o 
  -9  -6   8        0.81       -6.95    105.09 o 
  -8  -6   8      303.36      486.18    136.81 o 
  -7  -6   8       31.40        6.18    115.14 o 
  -6  -6   8      869.21      776.77     83.15 o 
  -5  -6   8       27.20       49.50     67.61 o 
  -4  -6   8      284.44      267.86     47.00 o 
  -3  -6   8     2034.23     1837.89    379.34 o 
  -2  -6   8      277.26      248.74     39.40 o 
  -1  -6   8      786.94      813.77     70.79 o 
   0  -6   8      153.40      182.84     28.69 o 
   1  -6   8     1289.77     1442.60    133.57 o 
   2  -6   8     2911.91     2581.19    297.33 o 
   3  -6   8      100.35      179.25     53.33 o 
   4  -6   8       45.60       84.30     45.67 o 
   5  -6   8       83.81      132.91     63.32 o 
   6  -6   8     1102.48     1192.88    136.19 o 
   7  -6   8      401.28      518.74    106.68 o 
   8  -6   8      385.89      327.00    110.54 o 
   9  -6   8       89.30       13.91    108.96 o 
  10  -6   8        3.57      -93.50    116.68 o 
  11  -6   8       35.18      -47.91    174.64 o 
 -10  -5   8       44.76     -106.64    142.18 o 
  -9  -5   8       57.97     -104.32    125.19 o 
  -8  -5   8       37.21       44.82    106.64 o 
  -7  -5   8      101.98       23.54     46.42 o 
  -6  -5   8      151.02      147.58     47.21 o 
  -5  -5   8      138.73      101.75     38.78 o 
  -4  -5   8        3.58       22.94     34.11 o 
  -3  -5   8      360.37      367.86     48.19 o 
  -2  -5   8      424.53      318.18     63.79 o 
  -1  -5   8     2011.02     1921.55     72.10 o 
   0  -5   8     1076.64     1102.82     62.33 o 
   1  -5   8        0.65       31.21     44.33 o 
   2  -5   8     1882.72     2024.16     67.69 o 
   3  -5   8      254.15      337.96     53.24 o 
   4  -5   8      194.92      199.57     47.08 o 
   5  -5   8       55.27       72.37     52.31 o 
   6  -5   8     1359.95     1278.78     61.73 o 
   7  -5   8     1855.73     2093.21    147.91 o 
   8  -5   8       70.62       68.78     89.64 o 
   9  -5   8       20.36      -20.09    133.68 o 
  10  -5   8       18.31     -219.07    146.04 o 
  11  -5   8      331.67      232.66    123.67 o 
 -11  -4   8       13.15        1.55    118.23 o 
 -10  -4   8       29.27       -4.64     81.14 o 
  -9  -4   8        5.69       -6.18    103.54 o 
  -8  -4   8      261.69      139.13     94.30 o 
  -7  -4   8      272.45      241.15     55.14 o 
  -6  -4   8      350.43      381.13     58.48 o 
  -5  -4   8        1.97       37.89     46.22 o 
  -4  -4   8     2163.17     1998.85     62.74 o 
  -3  -4   8     2522.19     2276.98     60.85 o 
  -2  -4   8      640.93      523.11     35.30 o 
  -1  -4   8       33.29      109.73     66.46 o 
   0  -4   8      123.42      124.38     26.79 o 
   1  -4   8     3032.92     2695.06    243.49 o 
   2  -4   8      627.35      633.06     80.44 o 
   3  -4   8      661.80      715.59     50.29 o 
   4  -4   8      951.70      881.91    124.97 o 
   5  -4   8       15.90       -0.07     46.92 o 
   6  -4   8      353.76      362.81     57.11 o 
   7  -4   8      682.87      682.07    112.90 o 
   8  -4   8      386.47      371.83    116.73 o 
   9  -4   8     1011.25     1140.14    141.55 o 
  10  -4   8        7.98     -160.72    129.04 o 
  11  -4   8       35.07      -58.73     99.68 o 
 -11  -3   8       28.20      -10.05    108.18 o 
 -10  -3   8        6.20      -63.36    105.86 o 
  -9  -3   8        0.28      -86.54     92.73 o 
  -8  -3   8      441.50      227.29     67.26 o 
  -7  -3   8      983.32      963.50    138.30 o 
  -6  -3   8       18.95       -8.77     57.15 o 
  -5  -3   8      150.10      224.13     67.24 o 
  -4  -3   8     2338.71     2233.89     97.70 o 
  -3  -3   8     8290.42     6830.55    136.20 o 
  -2  -3   8      363.85      293.81     51.03 o 
  -1  -3   8     1843.62     1954.43     72.48 o 
   0  -3   8     1399.46     1294.90     88.59 o 
   1  -3   8     5319.97     5045.37    537.92 o 
   2  -3   8      401.51      411.32     44.77 o 
   3  -3   8     6349.31     6400.13    339.35 o 
   4  -3   8      140.43      137.29     44.01 o 
   5  -3   8      202.37      195.51     41.59 o 
   6  -3   8        3.43        0.19     45.59 o 
   7  -3   8      315.50      241.94    106.67 o 
   8  -3   8        8.29        3.86     81.91 o 
   9  -3   8      221.06      296.01    124.43 o 
  10  -3   8      115.74      -57.19    129.83 o 
 -11  -2   8        1.92      -98.91     71.86 o 
  -9  -2   8       74.04      187.01    153.78 o 
  -8  -2   8      492.30      518.77    154.63 o 
  -7  -2   8      991.02     1025.40    172.52 o 
  -6  -2   8       10.97       -4.64     74.18 o 
  -5  -2   8     1790.74     2028.78    103.80 o 
  -4  -2   8     1615.52     1733.49     97.60 o 
  -3  -2   8     7019.79     7285.84    157.81 o 
  -2  -2   8       12.48      116.68     74.18 o 
  -1  -2   8     5203.59     5336.79    133.28 o 
   0  -2   8     3475.41     3531.56     78.49 o 
   1  -2   8     5888.67     6009.71    260.15 o 
   2  -2   8      141.60      157.12     45.59 o 
   3  -2   8       89.40      106.09     51.38 o 
   4  -2   8     5971.89     5787.22     99.88 o 
   5  -2   8        1.69       -3.83     39.00 o 
   6  -2   8        2.83      -31.71     51.00 o 
   7  -2   8       22.94       52.55     68.00 o 
   8  -2   8      120.55      162.29     73.42 o 
   9  -2   8       36.77      -94.27    101.23 o 
  10  -2   8       15.21      -47.91     78.04 o 
 -10  -1   8      124.64      159.20    178.52 o 
  -9  -1   8      344.20      407.37    190.16 o 
  -8  -1   8        0.38       15.45    124.41 o 
  -7  -1   8     1945.49     2492.77    113.62 o 
  -6  -1   8      492.60      530.42     94.33 o 
  -5  -1   8       60.38       34.77     62.59 o 
  -4  -1   8      102.27       69.55     88.10 o 
  -3  -1   8     7863.25     7900.44    164.23 o 
  -2  -1   8      273.24      327.00     90.45 o 
  -1  -1   8     8537.95     9877.28    190.34 o 
   0  -1   8     1196.76     1492.27     67.31 o 
   1  -1   8        3.16       -8.79     41.25 o 
   2  -1   8      975.30      972.13    118.78 o 
   3  -1   8    11335.63     9762.17    577.95 o 
   4  -1   8      755.42      788.75     59.97 o 
   5  -1   8      173.19      163.64     51.60 o 
   6  -1   8      428.76      329.84     47.17 o 
   7  -1   8      118.03      221.02     95.83 o 
   8  -1   8      289.60      330.81    101.25 o 
   9  -1   8       17.69      -48.68    105.86 o 
  10  -1   8       12.13      127.50    118.23 o 
 -11   0   8      123.06      275.12    161.51 o 
 -10   0   8        1.88      -50.23    140.63 o 
  -9   0   8       54.28       97.37    183.92 o 
  -8   0   8     1030.84     1330.61    191.08 o 
  -7   0   8      834.91     1202.77    172.49 o 
  -6   0   8      344.78      548.87    134.51 o 
  -5   0   8      215.17      164.64    125.22 o 
  -4   0   8     1372.65     1529.11    137.81 o 
  -3   0   8       90.75       95.83     86.56 o 
  -2   0   8      819.75      851.04    101.35 o 
  -1   0   8     1127.20     1284.90     96.75 o 
   0   0   8      413.51      465.60     49.98 o 
   1   0   8     1039.69     1022.60    121.88 o 
   2   0   8       38.96       49.20     50.30 o 
   3   0   8       46.91       61.89     49.34 o 
   4   0   8     4785.37     4285.68    121.63 o 
   5   0   8      144.28      110.52     49.73 o 
   6   0   8      476.44      427.30     67.65 o 
   7   0   8      321.29      231.11     74.98 o 
   8   0   8      161.80      128.29    101.24 o 
   9   0   8       27.41      -57.95     73.41 o 
 -12   1   8        9.12       65.68    170.00 o 
 -11   1   8      705.41      972.71    230.42 o 
 -10   1   8       11.56        9.27    217.13 o 
  -9   1   8       44.30       82.68    149.14 o 
  -8   1   8        3.26       38.64    183.13 o 
  -7   1   8       87.38       74.19    136.78 o 
  -6   1   8      673.78     1069.56    152.35 o 
  -5   1   8      165.90      145.30    100.47 o 
  -4   1   8       18.01       -3.09     98.14 o 
  -3   1   8     1337.00     1479.44    145.54 o 
  -2   1   8      931.10      978.78    131.54 o 
  -1   1   8      698.46      781.21    100.55 o 
   0   1   8       47.31       -4.64    112.82 o 
   1   1   8     2115.70     2051.59     76.79 o 
   2   1   8        8.48       -8.44     65.83 o 
   3   1   8     2547.99     2278.60     98.44 o 
   4   1   8     1316.85     1194.12    120.34 o 
   5   1   8      138.61      113.57     59.57 o 
   6   1   8      263.29      332.35     76.52 o 
   7   1   8       35.00      -16.23    100.46 o 
   8   1   8       16.01       25.50    107.41 o 
 -12   2   8        2.09      198.59    180.81 o 
 -11   2   8       67.17       81.91    224.87 o 
 -10   2   8        0.22     -101.22    205.54 o 
  -9   2   8      284.73      223.38    213.33 o 
  -8   2   8        1.06     -120.54    139.09 o 
  -7   2   8      105.11      126.74    168.47 o 
  -6   2   8      467.74      460.02    173.96 o 
  -5   2   8      121.21      191.66    176.20 o 
  -4   2   8       35.32      -14.68    162.28 o 
  -3   2   8      363.78      318.51    118.28 o 
  -2   2   8      318.09      348.64    111.32 o 
  -1   2   8     2832.29     2837.22    148.92 o 
   0   2   8      172.99      141.44     91.20 o 
   1   2   8      778.45      789.14     89.72 o 
   2   2   8        4.34      -54.14     70.72 o 
   3   2   8     2022.96     1794.30    115.01 o 
   4   2   8      339.83      317.53     67.22 o 
   5   2   8      478.00      397.51     59.86 o 
   6   2   8      154.27      239.58    106.65 o 
   7   2   8       66.69      111.28     80.37 o 
   8   2   8      235.04      182.40     88.88 o 
 -12   3   8       14.49       57.18    249.59 o 
 -11   3   8      126.93      308.35    187.79 o 
 -10   3   8      344.91      260.49    234.21 o 
  -9   3   8     1867.95     1923.06    243.87 o 
  -8   3   8      533.20      815.67    176.28 o 
  -7   3   8     1398.53     1872.11    205.86 o 
  -6   3   8        3.27       95.82    130.59 o 
  -5   3   8      516.33      740.72    187.89 o 
  -4   3   8     1091.78     1401.27    198.85 o 
  -3   3   8     3439.02     3819.65    189.35 o 
  -2   3   8       13.20        6.18    111.27 o 
  -1   3   8      543.37      363.42    144.59 o 
   0   3   8       91.01      -10.05    129.06 o 
   1   3   8      315.76      311.52     89.67 o 
   2   3   8      742.87      636.69     99.76 o 
   3   3   8      417.53      362.87     75.37 o 
   4   3   8      705.68      646.57     70.31 o 
   5   3   8       79.39      122.01     76.90 o 
   6   3   8       18.78      139.86    115.91 o 
   7   3   8       72.83      124.41    119.00 o 
 -11   4   8      291.31      265.11    187.05 o 
 -10   4   8        1.55     -258.47    172.31 o 
  -9   4   8      323.27       64.16    222.61 o 
  -8   4   8      764.77     1027.74    194.88 o 
  -7   4   8     1573.28     1729.16    212.86 o 
  -6   4   8     4509.16     4942.99    234.53 o 
  -5   4   8      124.26      151.47    194.75 o 
  -4   4   8      420.83      488.59    190.95 o 
  -3   4   8        7.10       28.59    179.27 o 
  -2   4   8     9694.22    10207.86    293.82 o 
  -1   4   8       15.97       60.27    109.73 o 
   0   4   8      229.54      120.57    142.22 o 
   1   4   8      258.58      152.27     89.66 o 
   2   4   8      647.28      582.25    123.72 o 
   3   4   8       83.47       -7.96     81.20 o 
   4   4   8      379.33      288.12     70.40 o 
   5   4   8       26.74      112.17     70.21 o 
   6   4   8       22.10       -8.50     96.59 o 
 -11   5   8       49.14      -68.77    244.19 o 
 -10   5   8       61.37      -34.77    245.74 o 
  -9   5   8      450.97      121.37    232.69 o 
  -8   5   8      120.81      214.84    141.42 o 
  -7   5   8     1189.45     1290.46    214.30 o 
  -6   5   8     2409.03     2565.76    240.93 o 
  -5   5   8        6.72        8.50    191.63 o 
  -4   5   8       25.01      -88.86    187.00 o 
  -3   5   8       52.29      211.73    139.87 o 
  -2   5   8     1957.15     1702.82    156.42 o 
  -1   5   8     1705.06     1669.79    183.47 o 
   0   5   8      497.31      507.16    115.19 o 
   1   5   8        0.15       96.59    132.91 o 
   2   5   8      377.31      356.35    103.58 o 
   3   5   8      609.99      622.39    136.08 o 
   4   5   8      128.83      125.05     65.17 o 
   5   5   8      106.01      111.32     86.13 o 
 -10   6   8       44.49       14.68    186.23 o 
  -9   6   8       56.31      -20.09    168.46 o 
  -8   6   8        6.10      329.95    210.95 o 
  -7   6   8       19.95       35.55    210.18 o 
  -6   6   8      794.61      920.26    228.91 o 
  -5   6   8       56.97      129.82    205.55 o 
  -4   6   8       40.01      260.41    211.73 o 
  -3   6   8        3.04      145.27    139.09 o 
  -2   6   8      632.50      712.90    153.10 o 
  -1   6   8      254.32      211.78    178.54 o 
   0   6   8      173.12      250.40    125.97 o 
   1   6   8      114.64      308.34    149.92 o 
   2   6   8       40.94       21.64    126.73 o 
   3   6   8      374.32      446.00    135.27 o 
  -9   7   8       46.01     -379.03    252.69 o 
  -8   7   8      121.21      168.47    212.52 o 
  -7   7   8       16.01      103.54    160.73 o 
  -6   7   8        9.62      264.27    248.04 o 
  -5   7   8       12.08        6.18    240.32 o 
  -4   7   8     1402.01     1633.42    264.63 o 
  -3   7   8      550.00      445.32    156.94 o 
  -2   7   8        2.76        0.77    138.32 o 
  -1   7   8      246.48      115.93    173.13 o 
   0   7   8      217.53      285.19    120.57 o 
   1   7   8        1.37      116.68    109.72 o 
   2   7   8        0.99      210.18    141.41 o 
  -8   8   8      370.19      540.30    217.98 o 
  -7   8   8      615.88      631.65    221.12 o 
  -6   8   8       30.16       88.09    160.73 o 
  -5   8   8        0.42       80.36    212.49 o 
  -4   8   8      263.03      183.95    159.22 o 
  -3   8   8        2.27       40.18    198.59 o 
  -2   8   8      726.00      796.42    204.13 o 
  -1   8   8        4.72      202.45    182.36 o 
   0   8   8       85.63      284.38    168.46 o 
   2 -16   9       39.40     -369.75    246.50 o 
   3 -16   9       46.40     -479.87    319.91 o 
   4 -16   9        2.86     -425.38    283.58 o 
   5 -16   9       43.03     -327.64    265.82 o 
   6 -16   9        0.21     -317.58    211.72 o 
  -1 -15   9       30.87     -533.18    355.46 o 
   0 -15   9        1.53     -376.70    251.13 o 
   1 -15   9       11.28     -348.88    232.59 o 
   2 -15   9      227.88     -138.34    227.22 o 
   3 -15   9       29.08     -420.75    280.50 o 
   4 -15   9       29.56     -287.46    251.91 o 
   5 -15   9        0.32      -81.13    156.86 o 
   6 -15   9      155.62       96.60    153.79 o 
   7 -15   9        0.71     -139.09    204.77 o 
  -2 -14   9       98.21      -58.19    471.78 o 
  -1 -14   9       54.81     -111.00    406.47 o 
   0 -14   9       11.61     -316.43    210.95 o 
   1 -14   9      279.22      -10.82    212.55 o 
   2 -14   9      142.42     -264.30    258.12 o 
   3 -14   9       82.99       34.00    178.51 o 
   4 -14   9        2.13     -318.74    212.50 o 
   5 -14   9        5.03      -54.09    142.95 o 
   6 -14   9      101.28      -60.28    197.83 o 
   7 -14   9       58.79     -113.59    125.19 o 
  -4 -13   9       17.91       -9.38    123.09 o 
  -3 -13   9      186.68      304.53    143.20 o 
  -2 -13   9        2.97      -57.20    177.34 o 
  -1 -13   9       81.86      125.70    207.10 o 
   0 -13   9      132.50       23.96    258.89 o 
   1 -13   9     1083.78     1018.79    187.98 o 
   2 -13   9       18.04     -273.54    209.41 o 
   3 -13   9      339.17       88.89    195.56 o 
   4 -13   9      771.59      559.12    192.56 o 
   5 -13   9       31.88      -54.09    183.91 o 
   6 -13   9       95.51     -122.10    167.69 o 
   7 -13   9      427.11      197.90    160.02 o 
   8 -13   9      164.50     -136.02    197.84 o 
   9 -13   9        1.69     -318.74    212.50 o 
  10 -13   9      122.06     -325.35    233.38 o 
  -5 -12   9       87.68       85.25    185.08 o 
  -4 -12   9        7.64       74.07     99.85 o 
  -3 -12   9       70.09      161.02    103.33 o 
  -2 -12   9      368.26      491.81    265.52 o 
  -1 -12   9       85.93      164.41    157.26 o 
   0 -12   9      511.88      611.96     74.03 o 
   1 -12   9      285.59       64.93    140.68 o 
   2 -12   9        9.01       25.50    141.41 o 
   3 -12   9      737.29      704.51    151.57 o 
   4 -12   9      515.06      477.80    132.98 o 
   5 -12   9      216.81       76.52    112.07 o 
   6 -12   9      251.41      181.95    159.22 o 
   7 -12   9        5.02     -164.79    109.86 o 
   8 -12   9      297.18      107.44    214.88 o 
   9 -12   9       50.24        9.27    160.73 o 
  10 -12   9      127.08      -12.36    170.79 o 
  -6 -11   9      226.55      292.13    300.65 o 
  -5 -11   9        7.44       71.47    131.34 o 
  -4 -11   9       10.17       63.83    102.36 o 
  -3 -11   9        9.70       31.21     78.68 o 
  -2 -11   9        9.49       64.87     72.64 o 
  -1 -11   9        1.55      -53.45     64.67 o 
   0 -11   9      974.19     1125.84     88.63 o 
   1 -11   9        0.13        3.09    130.59 o 
   2 -11   9      792.45      799.72    134.58 o 
   3 -11   9      269.01      171.60    151.50 o 
   4 -11   9      982.01      835.47    153.17 o 
   5 -11   9      169.20       65.30     96.91 o 
   6 -11   9      404.07      357.10    105.32 o 
   7 -11   9      303.81      220.69     89.14 o 
   8 -11   9        1.44      -27.82    141.41 o 
   9 -11   9       26.96     -190.09    207.86 o 
  10 -11   9       15.89      -75.73    163.82 o 
  11 -11   9      159.67      -34.00    235.71 o 
  -7 -10   9       13.96        0.00    186.23 o 
  -6 -10   9      212.82      306.21    100.38 o 
  -5 -10   9        2.75       70.50    106.82 o 
  -4 -10   9       37.94       81.04     86.90 o 
  -3 -10   9       99.50      119.20     93.95 o 
  -2 -10   9      135.61      162.12     72.06 o 
  -1 -10   9       35.17       85.82     74.95 o 
   0 -10   9       42.19      -11.68     54.89 o 
   1 -10   9      273.23      185.51     97.39 o 
   2 -10   9      514.25      388.92     98.97 o 
   3 -10   9       68.86       37.46     55.01 o 
   4 -10   9      395.07      469.18     87.74 o 
   5 -10   9       56.91      -15.92     87.62 o 
   6 -10   9      659.67      576.26    109.03 o 
   7 -10   9      428.90      395.45    124.08 o 
   8 -10   9       64.04     -135.23    176.19 o 
   9 -10   9      255.46      243.46    148.40 o 
  10 -10   9        3.17     -184.68    148.36 o 
  11 -10   9       85.35     -190.10    219.47 o 
  -8  -9   9      109.79      202.47    176.97 o 
  -7  -9   9       35.02       17.00    123.64 o 
  -6  -9   9       28.48      161.96     84.67 o 
  -5  -9   9        1.35       86.67     91.95 o 
  -4  -9   9       23.40       93.50     70.56 o 
  -3  -9   9        6.47       91.21     77.56 o 
  -2  -9   9       29.30       48.54     61.08 o 
  -1  -9   9      499.27      493.16     55.36 o 
   0  -9   9        3.25       16.53     51.00 o 
   1  -9   9      252.73      198.65    106.67 o 
   2  -9   9        1.87       12.42     54.20 o 
   3  -9   9      202.35      372.98     71.13 o 
   4  -9   9      448.78      516.60    170.87 o 
   5  -9   9      394.29      437.64     77.76 o 
   6  -9   9      130.89       36.70     83.87 o 
   7  -9   9        8.94     -129.43     86.28 o 
   8  -9   9      476.75      694.24    183.22 o 
   9  -9   9      110.13      -61.05    183.15 o 
  10  -9   9      102.40     -102.78    197.06 o 
  11  -9   9       16.80     -154.54    152.23 o 
  -9  -8   9        3.59       83.45    128.27 o 
  -8  -8   9      122.60      220.25    123.65 o 
  -7  -8   9        0.21       74.18    149.13 o 
  -6  -8   9       61.02       77.33     57.99 o 
  -5  -8   9        2.33       19.93     56.86 o 
  -4  -8   9      411.28      408.63    102.43 o 
  -3  -8   9        7.15       18.12     51.46 o 
  -2  -8   9      370.74      430.76     63.11 o 
  -1  -8   9       38.48       77.98     42.83 o 
   0  -8   9      743.38      434.27    107.49 o 
   1  -8   9      839.15      760.44    240.59 o 
   2  -8   9      982.68      827.98    220.91 o 
   3  -8   9        4.64       28.52     55.64 o 
   4  -8   9     1273.19     1570.27     83.78 o 
   5  -8   9      104.06      113.78     76.07 o 
   6  -8   9      200.19      187.94     70.40 o 
   7  -8   9      155.88      135.53     80.40 o 
   8  -8   9      610.25      605.42    170.11 o 
   9  -8   9      154.08       97.38    123.65 o 
  10  -8   9      148.92      136.02    140.65 o 
  11  -8   9       32.56     -190.86    198.59 o 
  -9  -7   9       88.87       30.91    113.60 o 
  -8  -7   9       72.22       93.50    108.19 o 
  -7  -7   9        3.77        8.50     96.59 o 
  -6  -7   9      298.77      389.12     70.92 o 
  -5  -7   9      404.00      375.52     61.90 o 
  -4  -7   9       37.48       35.64     62.05 o 
  -3  -7   9      110.65       91.86     43.87 o 
  -2  -7   9     1539.13     1400.52    116.92 o 
  -1  -7   9     1471.66     1502.71    123.11 o 
   0  -7   9       22.19       16.28     30.79 o 
   1  -7   9       13.12       58.98     42.52 o 
   2  -7   9       10.49       48.50     52.24 o 
   3  -7   9     1287.91     1539.05     94.44 o 
   4  -7   9      621.35      687.24     62.78 o 
   5  -7   9      567.31      634.97     73.76 o 
   6  -7   9      684.54      656.87     85.45 o 
   7  -7   9       44.84     -153.78    136.00 o 
   8  -7   9       15.48     -224.86    149.91 o 
   9  -7   9      164.50      110.52    122.88 o 
  10  -7   9       10.24     -178.50    125.95 o 
  11  -7   9      532.89      596.82    198.68 o 
 -10  -6   9       51.41       71.87    144.50 o 
  -9  -6   9       86.94      -11.59    138.33 o 
  -8  -6   9        9.62       48.68    127.50 o 
  -7  -6   9        0.14      -94.27     80.36 o 
  -6  -6   9     1246.91      963.57    316.09 o 
  -5  -6   9     1554.86     1437.72    170.31 o 
  -4  -6   9      323.82      355.14     55.34 o 
  -3  -6   9      625.46      641.09    171.30 o 
  -2  -6   9     2233.90     2061.48    197.66 o 
  -1  -6   9     3627.94     3047.28    220.62 o 
   0  -6   9        4.69       15.54     28.51 o 
   1  -6   9     2211.72     2332.09    113.96 o 
   2  -6   9      365.88      433.83     53.73 o 
   3  -6   9      578.08      591.46     56.46 o 
   4  -6   9      158.52      143.48     62.27 o 
   5  -6   9     1654.97     1935.62    132.80 o 
   6  -6   9      250.26      194.08     64.03 o 
   7  -6   9      154.03      147.61     87.33 o 
   8  -6   9      134.85       27.82     95.06 o 
   9  -6   9       55.11      -64.91    140.64 o 
  10  -6   9       12.91     -154.16    102.77 o 
  11  -6   9       12.73     -179.27    165.36 o 
 -10  -5   9       54.28      -98.14    125.18 o 
  -9  -5   9       16.98      -10.05     84.23 o 
  -8  -5   9       68.40       17.77     99.69 o 
  -7  -5   9        0.42        8.96     53.22 o 
  -6  -5   9      784.36      684.31     59.46 o 
  -5  -5   9      447.36      456.36     53.82 o 
  -4  -5   9       99.09       62.66     46.41 o 
  -3  -5   9     1196.12     1090.14    132.35 o 
  -2  -5   9     1805.70     1661.08    204.92 o 
  -1  -5   9     3215.20     2942.27    265.55 o 
   0  -5   9      254.58      236.32     44.20 o 
   1  -5   9     4749.63     5419.49    173.17 o 
   2  -5   9     1770.21     1845.47    300.99 o 
   3  -5   9     1599.97     1771.82    209.49 o 
   4  -5   9      106.16      112.36     49.95 o 
   5  -5   9      544.42      708.92     66.50 o 
   6  -5   9     1191.25     1252.31     99.43 o 
   7  -5   9       23.11      -66.45    114.36 o 
   8  -5   9        8.60      -49.45     88.86 o 
   9  -5   9       29.11     -125.18    125.18 o 
  10  -5   9       41.09     -161.50    132.91 o 
  11  -5   9        6.36      -79.59    108.95 o 
 -11  -4   9       45.59        6.95    112.82 o 
 -10  -4   9       66.11       48.68     78.82 o 
  -9  -4   9       65.33      -32.46     97.37 o 
  -8  -4   9        4.94       45.59     65.68 o 
  -7  -4   9       76.22       24.51     45.55 o 
  -6  -4   9      114.03      143.69     50.64 o 
  -5  -4   9     2061.62     1707.50     68.75 o 
  -4  -4   9      187.59      201.36     49.36 o 
  -3  -4   9      117.32      112.98     86.17 o 
  -2  -4   9       56.82      100.80     39.41 o 
  -1  -4   9      330.65      340.03     37.51 o 
   0  -4   9        0.18       31.57     50.81 o 
   1  -4   9     4739.28     4522.58    292.24 o 
   2  -4   9      119.08      133.04     45.81 o 
   3  -4   9       33.09       41.38     42.11 o 
   4  -4   9     1508.96     1604.57     72.07 o 
   5  -4   9     3066.45     3138.67    152.81 o 
   6  -4   9      892.06      864.39     61.24 o 
   7  -4   9      195.17      153.80     75.74 o 
   8  -4   9        7.71      -12.36     85.00 o 
   9  -4   9        1.54     -172.31    131.36 o 
  10  -4   9        5.70      -78.04     99.68 o 
 -11  -3   9       14.35     -108.18    104.32 o 
 -10  -3   9        0.14      -25.50    101.22 o 
  -9  -3   9      112.50      -52.55     92.74 o 
  -8  -3   9       62.75     -109.73     95.82 o 
  -7  -3   9       14.25       14.90     70.41 o 
  -6  -3   9      714.25      732.39     89.71 o 
  -5  -3   9      738.88      819.85     88.17 o 
  -4  -3   9      539.69      416.03     63.41 o 
  -3  -3   9      453.29      380.42     61.86 o 
  -2  -3   9     3057.28     2872.86    103.24 o 
  -1  -3   9      119.02      121.56     31.87 o 
   0  -3   9      926.99     1075.09     83.18 o 
   1  -3   9      113.51      175.82     54.65 o 
   2  -3   9      293.87      239.95     49.09 o 
   3  -3   9     1994.86     2138.68     80.03 o 
   4  -3   9      152.17      175.44     87.33 o 
   5  -3   9      103.22      101.90     42.50 o 
   6  -3   9      503.00      477.89    102.44 o 
   7  -3   9      702.58      669.67     87.38 o 
   8  -3   9       81.65      193.19    107.42 o 
   9  -3   9       56.02      -17.00     83.46 o 
  10  -3   9       81.50       16.23     91.96 o 
 -11  -2   9       26.86      -61.05     72.64 o 
  -8  -2   9        0.01     -117.45    173.86 o 
  -7  -2   9       12.23        7.67     73.53 o 
  -6  -2   9      340.16      411.25     89.67 o 
  -5  -2   9      532.84      562.92     91.24 o 
  -4  -2   9       12.63       48.68     81.91 o 
  -3  -2   9      371.10      388.88     64.17 o 
  -2  -2   9       44.97       58.73     57.18 o 
  -1  -2   9     4572.73     4531.64    135.37 o 
   0  -2   9      874.98      909.14     70.17 o 
   1  -2   9     2125.58     2478.79     83.51 o 
   2  -2   9      307.71      434.69     55.99 o 
   3  -2   9      438.15      526.54     56.66 o 
   4  -2   9       30.93       33.38     47.70 o 
   5  -2   9       76.61       59.50     45.90 o 
   6  -2   9     1142.24     1084.86     67.66 o 
   7  -2   9       52.28       35.55     71.87 o 
   8  -2   9      136.36      159.20    108.19 o 
   9  -2   9       80.19       68.00     85.78 o 
 -10  -1   9        3.13        4.64    193.18 o 
  -9  -1   9       55.16      193.19    193.19 o 
  -8  -1   9       43.40       78.82    184.69 o 
  -7  -1   9      827.35     1098.29    152.37 o 
  -6  -1   9       54.96      124.41    113.60 o 
  -5  -1   9      745.35      692.24     93.59 o 
  -4  -1   9      660.65      787.32     97.45 o 
  -3  -1   9      441.15      516.49    119.07 o 
  -1  -1   9     1206.53     1516.36    107.59 o 
   0  -1   9      132.81      189.55     59.20 o 
   1  -1   9     2965.50     3024.68    154.01 o 
   2  -1   9      758.45      728.69     61.88 o 
   3  -1   9     1629.23     1501.25     94.85 o 
   4  -1   9     1436.36     1270.19     62.28 o 
   5  -1   9     2049.23     1930.02     74.20 o 
   6  -1   9      129.48      102.25     55.72 o 
   7  -1   9       38.17       66.46     74.96 o 
   8  -1   9        0.41       33.23    102.77 o 
   9  -1   9      128.27      108.96     84.23 o 
 -11   0   9      482.68      275.98    166.98 o 
 -10   0   9       28.27      119.00    164.59 o 
  -9   0   9       97.07      255.02    214.83 o 
  -8   0   9      476.97      684.97    215.70 o 
  -7   0   9     2534.21     3322.16    202.26 o 
  -6   0   9       32.60      167.68    157.64 o 
  -5   0   9     3665.93     4344.79    183.98 o 
  -4   0   9        7.83       56.41    102.77 o 
  -3   0   9       28.79      108.18    138.32 o 
  -2   0   9      475.98      709.81    139.18 o 
  -1   0   9     3232.19     3370.66    142.03 o 
   0   0   9      765.42      881.57     66.08 o 
   1   0   9      969.75      971.63     67.26 o 
   2   0   9       43.68       15.50     52.01 o 
   3   0   9        5.23       26.82     67.23 o 
   4   0   9       39.00       82.93     83.84 o 
   5   0   9      395.83      394.68     56.96 o 
   6   0   9      247.39      181.31     48.53 o 
   7   0   9        5.79        0.77     75.73 o 
   8   0   9       16.57      -36.32     78.04 o 
 -11   1   9      840.43      848.31    190.23 o 
 -10   1   9      220.41      206.36    166.94 o 
  -9   1   9      287.73      136.81    218.74 o 
  -8   1   9      181.77      149.16    154.57 o 
  -7   1   9     1363.98     1595.76    198.12 o 
  -6   1   9      415.39      486.27    129.11 o 
  -5   1   9     1988.03     2283.47    194.42 o 
  -4   1   9     5468.49     7177.25    248.97 o 
  -3   1   9       42.05       34.77    111.28 o 
  -2   1   9      930.78     1086.97    128.42 o 
  -1   1   9      549.07      657.27    146.92 o 
   0   1   9     8093.14     9381.09    253.69 o 
   1   1   9      656.87      665.08     91.25 o 
   2   1   9      224.81      241.86     68.02 o 
   3   1   9       66.45       66.82     72.37 o 
   4   1   9      248.27      224.88     59.93 o 
   5   1   9      157.46       93.56     55.77 o 
   6   1   9      792.11      711.44     91.25 o 
   7   1   9        1.00      -34.77    108.18 o 
 -11   2   9        3.18       -3.09    260.40 o 
 -10   2   9        8.30     -197.04    243.41 o 
  -9   2   9      221.52       47.15    224.13 o 
  -7   2   9       94.87      207.88    199.38 o 
  -6   2   9      126.42       90.42    200.16 o 
  -5   2   9     1399.02     1715.91    219.81 o 
  -4   2   9     3590.19     4906.14    257.65 o 
  -3   2   9      361.00      432.13    143.79 o 
  -2   2   9       18.38      114.36    124.41 o 
  -1   2   9      274.89      173.92    158.46 o 
   0   2   9     2394.37     2642.43    177.45 o 
   1   2   9     2277.38     2068.55    134.80 o 
   2   2   9      895.57      793.61     75.08 o 
   3   2   9        2.49       -2.44     53.63 o 
   4   2   9      247.73      235.90     98.55 o 
   5   2   9     1087.39     1026.47     81.53 o 
   6   2   9        3.86       92.73    112.04 o 
   7   2   9      158.52      166.16    118.24 o 
 -11   3   9        6.55     -167.68    177.72 o 
 -10   3   9       78.16     -100.46    249.60 o 
  -9   3   9     1166.13     1059.04    197.27 o 
  -8   3   9       99.41      149.92    204.02 o 
  -7   3   9       30.07       84.23    149.91 o 
  -6   3   9       41.90     -136.00    153.00 o 
  -5   3   9       15.72       -4.64    199.36 o 
  -4   3   9     1545.68     1654.97    176.49 o 
  -3   3   9      497.22      807.94    203.34 o 
  -2   3   9      360.06      357.91    179.34 o 
  -1   3   9       70.78       59.50    115.92 o 
   0   3   9     1100.21     1104.78    136.16 o 
   1   3   9       11.63       -4.64     95.04 o 
   2   3   9        4.59      108.54     85.22 o 
   3   3   9       72.98      -19.06     66.34 o 
   4   3   9        4.90       84.61     68.79 o 
   5   3   9      190.78      163.61     67.75 o 
   6   3   9       46.82       55.64    127.50 o 
 -11   4   9       16.89     -166.91    266.59 o 
 -10   4   9      163.16     -205.57    256.58 o 
  -9   4   9      385.45      160.01    186.29 o 
  -8   4   9       42.48      196.28    207.87 o 
  -7   4   9       86.11      -27.05    227.97 o 
  -6   4   9      152.34      208.66    168.48 o 
  -5   4   9      556.53      749.20    237.36 o 
  -4   4   9       14.42      -36.32    206.32 o 
  -3   4   9       36.18      176.96    207.87 o 
  -2   4   9     1207.13     1213.19    203.49 o 
  -1   4   9      131.64       58.73    123.65 o 
   0   4   9      188.51      112.84    154.57 o 
   1   4   9      292.64      262.03    102.03 o 
   2   4   9       57.82      126.73    125.19 o 
   3   4   9        8.92       67.43     75.58 o 
   4   4   9      106.11      156.58     90.09 o 
   5   4   9       80.38      129.02     72.93 o 
 -10   5   9        0.20     -289.77    267.36 o 
  -9   5   9      447.56      167.75    204.08 o 
  -8   5   9      733.50     1111.93    237.39 o 
  -7   5   9      372.89      416.64    176.24 o 
  -6   5   9      772.31      701.39    243.59 o 
  -5   5   9     1735.46     1805.14    199.71 o 
  -4   5   9      455.21      592.17    166.21 o 
  -3   5   9       21.52       -5.41    155.32 o 
  -2   5   9      102.34      360.12    146.06 o 
  -1   5   9      480.60      436.02    139.93 o 
   0   5   9     3152.56     2546.25    167.42 o 
   1   5   9       27.23       21.64    109.73 o 
   2   5   9      162.34      158.43    142.97 o 
   3   5   9       36.23      129.05    129.82 o 
  -9   6   9        0.25     -271.99    211.72 o 
  -8   6   9        0.96      168.45    177.72 o 
  -7   6   9      148.64      180.07    178.52 o 
  -6   6   9      552.96      788.58    261.31 o 
  -5   6   9      192.81      297.55    184.71 o 
  -4   6   9     2139.88     2398.06    266.37 o 
  -3   6   9      106.03      205.56    170.01 o 
  -2   6   9        0.38        9.27    150.68 o 
  -1   6   9       93.82       89.64    144.51 o 
   0   6   9     1429.55     1268.93    160.94 o 
   1   6   9      612.43      540.42    124.48 o 
   2   6   9      263.20      414.27    142.21 o 
  -8   7   9       22.32      146.82    264.27 o 
  -7   7   9      148.17      414.23    291.35 o 
  -6   7   9      797.00      796.47    225.80 o 
  -5   7   9       12.36      437.36    284.36 o 
  -4   7   9      105.06      346.98    200.92 o 
  -3   7   9      106.71      136.78    256.56 o 
  -2   7   9        2.27      319.13    234.13 o 
  -1   7   9      102.29      165.37    136.78 o 
   0   7   9      209.40      277.45    176.21 o 
  -5   8   9      442.60      387.28    183.98 o 
  -4   8   9      398.34      394.99    234.99 o 
   3 -16  10      113.76     -241.88    203.24 o 
   4 -16  10       12.56     -242.63    191.63 o 
   5 -16  10      116.87     -327.66    243.43 o 
   0 -15  10        0.00     -442.76    295.17 o 
   1 -15  10      193.47     -212.53    299.09 o 
   2 -15  10       23.05      -95.82    194.73 o 
   3 -15  10       21.89     -369.75    246.50 o 
   4 -15  10        2.11     -340.76    227.18 o 
   5 -15  10      121.77     -130.60    229.52 o 
   6 -15  10      118.16     -245.75    201.70 o 
   7 -15  10        0.15     -255.77    180.04 o 
  -2 -14  10       22.62      -56.84    185.07 o 
  -1 -14  10        1.78      -53.12    265.43 o 
   0 -14  10        3.10      -42.50    205.54 o 
   1 -14  10      298.73      -36.33    200.19 o 
   2 -14  10      413.06      163.88    243.50 o 
   3 -14  10      219.29      -53.33    241.91 o 
   4 -14  10     1565.55     1775.29    198.89 o 
   5 -14  10        6.29     -132.13    193.95 o 
   6 -14  10       16.55     -159.95    124.41 o 
   7 -14  10       61.57       27.05    164.60 o 
  -4 -13  10        6.94       12.68    108.06 o 
  -3 -13  10        0.29      -89.66    302.13 o 
  -2 -13  10       11.70       -4.24    157.63 o 
  -1 -13  10        2.14      -66.08    122.47 o 
   0 -13  10       29.61     -147.59    174.64 o 
   1 -13  10        2.72     -101.23    169.22 o 
   2 -13  10        0.27     -180.04    152.22 o 
   3 -13  10       35.76     -136.00    139.87 o 
   4 -13  10       38.15     -256.16    170.78 o 
   5 -13  10       69.12     -234.15    156.10 o 
   6 -13  10       88.66     -161.51    153.78 o 
   7 -13  10       76.04     -209.42    152.23 o 
   8 -13  10      165.32      -64.92    213.30 o 
   9 -13  10        1.48     -244.56    163.04 o 
  -5 -12  10        8.48       20.68    136.38 o 
  -4 -12  10       14.82       61.08     85.48 o 
  -3 -12  10       32.41       27.73     88.86 o 
  -2 -12  10        0.86       35.67     75.43 o 
  -1 -12  10       25.74       29.80     67.89 o 
   0 -12  10       15.28        6.55     81.86 o 
   1 -12  10        9.68      -59.50    128.27 o 
   2 -12  10       95.60      127.51    120.55 o 
   3 -12  10       22.11      -82.68    108.18 o 
   4 -12  10       17.73      -55.64    103.54 o 
   5 -12  10      704.58      633.32    158.52 o 
   6 -12  10      704.46      522.41    232.37 o 
   7 -12  10      132.20       51.06     84.88 o 
   8 -12  10        0.98     -304.83    203.22 o 
   9 -12  10       27.51     -322.23    214.82 o 
  10 -12  10      202.63      -89.65    237.26 o 
  -6 -11  10        5.84       -0.26    124.92 o 
  -5 -11  10       40.63       18.29    101.50 o 
  -4 -11  10       79.23      190.85    111.46 o 
  -3 -11  10       44.00       26.94     76.52 o 
  -2 -11  10        5.42       -6.89     83.06 o 
  -1 -11  10        3.27      -18.87    102.77 o 
   0 -11  10      262.80      229.72     68.15 o 
   1 -11  10       52.26      -80.37     98.14 o 
   2 -11  10      183.47      127.52    140.66 o 
   3 -11  10      164.14       56.42     97.38 o 
   4 -11  10      309.60      290.64    137.59 o 
   5 -11  10       42.04     -115.33     76.89 o 
   6 -11  10       20.91     -147.09     98.06 o 
   7 -11  10       18.92     -162.01    108.01 o 
   8 -11  10       75.21     -149.14    142.19 o 
   9 -11  10      106.85     -311.82    207.88 o 
  10 -11  10      130.11     -188.56    161.52 o 
  -7 -10  10       39.42      317.59    185.46 o 
  -6 -10  10        7.87       39.18    100.44 o 
  -5 -10  10        1.23      118.94     80.30 o 
  -4 -10  10      935.69     1153.06    151.98 o 
  -3 -10  10       11.46       12.14     94.66 o 
  -2 -10  10      109.94       77.75     64.42 o 
  -1 -10  10        6.62      -45.89     57.50 o 
   0 -10  10      698.45      704.31     64.36 o 
   1 -10  10      326.11      282.15    126.77 o 
   2 -10  10      324.78      317.71     88.90 o 
   3 -10  10      419.34      317.99     54.94 o 
   4 -10  10       17.60      -48.08     76.70 o 
   5 -10  10      159.42       76.70     92.63 o 
   6 -10  10      137.66       77.46     94.20 o 
   7 -10  10       77.58      -36.98     98.07 o 
   8 -10  10      263.10      292.16    142.99 o 
   9 -10  10       25.60     -262.73    200.14 o 
  10 -10  10        9.86     -310.63    207.09 o 
  -8  -9  10        1.99       19.32    118.22 o 
  -7  -9  10       28.88      138.32    148.36 o 
  -6  -9  10        3.36       32.90     82.80 o 
  -5  -9  10      159.40      275.50     85.01 o 
  -4  -9  10      333.16      414.02     77.89 o 
  -3  -9  10      545.07      610.64     75.65 o 
  -2  -9  10      165.52      179.80     65.36 o 
  -1  -9  10     1393.72     1192.40     62.82 o 
   0  -9  10     1317.87     1089.50    130.03 o 
   1  -9  10      518.96      392.79     92.79 o 
   2  -9  10      132.11      191.57     59.17 o 
   3  -9  10     1515.36     1793.62     93.43 o 
   4  -9  10      381.20      448.94    100.88 o 
   5  -9  10      450.59      339.28     84.40 o 
   6  -9  10       77.93       42.17     67.55 o 
   7  -9  10      864.76     1114.13    100.65 o 
   8  -9  10        3.86     -264.27    176.18 o 
   9  -9  10      117.13     -278.21    190.11 o 
  10  -9  10       91.78     -303.70    202.47 o 
  11  -9  10        1.31     -228.34    152.22 o 
  -8  -8  10      240.16      197.86    122.11 o 
  -7  -8  10       45.13       46.36    146.82 o 
  -6  -8  10        0.25       72.25     75.71 o 
  -5  -8  10        0.04       30.40     91.95 o 
  -4  -8  10      905.90      888.34    114.86 o 
  -3  -8  10      612.38      586.50     69.58 o 
  -2  -8  10      284.68      253.20     57.11 o 
  -1  -8  10      169.12      117.52     53.19 o 
   0  -8  10       75.98       72.51     91.19 o 
   1  -8  10      541.55      379.65     55.47 o 
   2  -8  10      492.73      594.47     59.11 o 
   3  -8  10     1656.70     1755.73    198.23 o 
   4  -8  10       61.99       83.97     58.75 o 
   5  -8  10      203.28      214.40     58.87 o 
   6  -8  10      314.12      319.28     75.37 o 
   7  -8  10       15.54     -201.68    134.45 o 
   8  -8  10      226.50      173.90    114.39 o 
   9  -8  10        1.50     -256.15    170.77 o 
  10  -8  10        4.77     -199.36    132.91 o 
  -9  -7  10       24.92        0.00    108.95 o 
  -8  -7  10       14.20      -23.18    134.45 o 
  -7  -7  10      121.92       99.69     95.05 o 
  -6  -7  10       95.70       90.49     50.73 o 
  -5  -7  10      163.19      148.68     54.87 o 
  -4  -7  10        9.36       24.67     57.41 o 
  -3  -7  10      545.95      389.28     48.07 o 
  -2  -7  10      659.58      583.01    107.50 o 
  -1  -7  10      351.58      327.82     43.25 o 
   0  -7  10      147.36      131.52     45.66 o 
   1  -7  10        5.28       18.49     46.38 o 
   2  -7  10        7.08        8.80     48.14 o 
   3  -7  10      980.57     1002.67    135.78 o 
   4  -7  10        0.02      -57.93     67.75 o 
   5  -7  10      994.72     1204.20     89.54 o 
   6  -7  10        4.19       -5.16     62.52 o 
   7  -7  10     1462.11     1492.90    130.02 o 
   8  -7  10       87.30      -24.73     99.69 o 
   9  -7  10      226.44      -98.16    155.35 o 
  10  -7  10       75.99      -51.00    122.10 o 
  -9  -6  10        0.64       39.41    136.00 o 
  -8  -6  10        0.33     -119.00    124.41 o 
  -7  -6  10       49.42       13.17     50.68 o 
  -6  -6  10        5.38       43.10     59.28 o 
  -5  -6  10       16.54       55.54     56.62 o 
  -4  -6  10      719.87      698.15     75.79 o 
  -3  -6  10        1.74        8.09     46.65 o 
  -2  -6  10      149.84      145.33     37.74 o 
  -1  -6  10       99.45      127.51     75.74 o 
   0  -6  10     1372.99     1451.24    216.38 o 
   1  -6  10      210.50      137.30     41.91 o 
   2  -6  10      377.05      430.16     65.54 o 
   3  -6  10       27.33        5.11     45.06 o 
   4  -6  10       54.21       19.37     65.70 o 
   5  -6  10     1617.51     1782.24     86.42 o 
   6  -6  10      114.53       73.17     59.29 o 
   7  -6  10      276.73      224.15    101.25 o 
   8  -6  10      299.17      175.46    108.21 o 
   9  -6  10       72.22     -208.65    146.05 o 
  10  -6  10       42.26       49.46    117.46 o 
 -10  -5  10        9.89      -45.59    114.36 o 
  -9  -5  10       11.50      -30.91    103.54 o 
  -8  -5  10       11.41       13.91     95.82 o 
  -7  -5  10      141.11      124.43     74.96 o 
  -6  -5  10        2.32       21.16     56.27 o 
  -5  -5  10      119.83      104.72     45.12 o 
  -4  -5  10       38.65       25.13     48.64 o 
  -3  -5  10      272.64      291.32     49.57 o 
  -2  -5  10      373.50      322.70     41.57 o 
  -1  -5  10        4.16       37.09     60.27 o 
   0  -5  10      706.36      765.10     75.03 o 
   1  -5  10     5131.47     5332.38    461.86 o 
   2  -5  10      937.46     1024.16    140.81 o 
   3  -5  10     2410.80     2265.70    205.80 o 
   4  -5  10      244.32      272.29     55.48 o 
   5  -5  10      708.04      783.96     66.44 o 
   6  -5  10      103.15       93.02     66.26 o 
   7  -5  10      431.24      523.36    121.37 o 
   8  -5  10      762.61      832.84    133.78 o 
   9  -5  10       98.35      -98.14    134.46 o 
  10  -5  10        4.76     -115.91    150.68 o 
 -10  -4  10       75.18      -18.55     71.87 o 
  -9  -4  10      151.50       28.59     96.60 o 
  -8  -4  10       33.10       -9.27     90.41 o 
  -7  -4  10      168.04       86.62     57.97 o 
  -6  -4  10      223.45      211.00     56.56 o 
  -5  -4  10      835.44      733.29     58.57 o 
  -4  -4  10      479.22      376.40     43.95 o 
  -3  -4  10      811.39      667.32     44.71 o 
  -2  -4  10        1.59       53.32     78.04 o 
  -1  -4  10        5.67      -25.50     59.50 o 
   0  -4  10       46.09       93.37     50.87 o 
   1  -4  10      135.43       89.63     50.97 o 
   2  -4  10      103.24      126.36     45.82 o 
   3  -4  10     2780.17     2657.02    177.58 o 
   4  -4  10       99.87       49.62     62.82 o 
   5  -4  10        6.07      -12.36     98.13 o 
   6  -4  10      148.69      119.09     54.09 o 
   7  -4  10      270.58      222.60     85.02 o 
   8  -4  10       82.00       71.09    115.14 o 
   9  -4  10       14.89     -128.27     91.18 o 
  10  -4  10       39.52      -10.05    127.50 o 
 -10  -3  10      143.44       39.41     95.83 o 
  -9  -3  10      636.96      366.49    103.61 o 
  -8  -3  10      116.49      -23.96     65.69 o 
  -7  -3  10      197.43      223.58    113.23 o 
  -6  -3  10      615.81      666.55     97.43 o 
  -5  -3  10     2078.49     1879.32    114.65 o 
  -4  -3  10       65.53      129.05     87.32 o 
  -3  -3  10     6853.19     5057.82    139.56 o 
  -2  -3  10      188.87      262.02     91.20 o 
  -1  -3  10        0.05       -5.41     61.04 o 
   0  -3  10      553.02      494.67     50.03 o 
   1  -3  10    11437.70    10882.31    555.45 o 
   2  -3  10     1165.81     1172.14    110.67 o 
   3  -3  10     1778.88     1891.80    195.54 o 
   4  -3  10       73.25      108.96     48.25 o 
   5  -3  10        3.59       18.66     53.41 o 
   6  -3  10      118.80      124.67     58.75 o 
   7  -3  10      273.35      166.95    108.21 o 
   8  -3  10      278.77      300.66    119.80 o 
   9  -3  10      210.34        7.73    119.79 o 
 -11  -2  10        4.44     -102.00    108.95 o 
  -8  -2  10       42.12      113.59    190.87 o 
  -7  -2  10     1223.87     1391.96    124.57 o 
  -6  -2  10      325.48      434.43    108.99 o 
  -5  -2  10      233.10      186.28     95.07 o 
  -4  -2  10       54.16       52.55     93.50 o 
  -3  -2  10     4597.70     4670.24    157.02 o 
  -2  -2  10     3382.47     3435.41    149.03 o 
  -1  -2  10       98.38      126.74     78.05 o 
   0  -2  10      102.93      225.34     65.69 o 
   1  -2  10      609.56      795.05     81.83 o 
   2  -2  10     8023.81     8206.86   1066.14 o 
   3  -2  10      298.10      295.81     52.98 o 
   4  -2  10      455.75      469.62     58.78 o 
   5  -2  10      253.10      269.60     66.67 o 
   6  -2  10      305.04      367.00     59.54 o 
   7  -2  10       17.75        9.27    103.54 o 
   8  -2  10       17.83      -74.18     74.95 o 
   9  -2  10        6.67      -51.77    116.68 o 
 -10  -1  10       57.36       60.27    214.05 o 
  -9  -1  10       25.57      203.23    166.91 o 
  -8  -1  10      137.64      192.43    154.56 o 
  -7  -1  10      886.18     1024.83    171.71 o 
  -6  -1  10      560.90      702.84    164.69 o 
  -5  -1  10       20.99      -56.41    150.68 o 
  -4  -1  10      186.99       98.93    143.76 o 
  -3  -1  10     1236.17     1235.18    125.38 o 
  -2  -1  10     2016.25     2235.85    136.35 o 
  -1  -1  10       15.29       -3.09    125.18 o 
   0  -1  10      350.04      381.17    166.59 o 
   1  -1  10       13.54       -6.60     55.41 o 
   2  -1  10      162.30      146.95     55.45 o 
   3  -1  10      260.88      359.21     72.14 o 
   4  -1  10      155.92      211.66     60.81 o 
   5  -1  10        1.94       19.48     56.86 o 
   6  -1  10      156.08      141.62     52.59 o 
   7  -1  10      167.82      146.07     81.15 o 
   8  -1  10        1.76      -71.86     81.13 o 
 -11   0  10       22.33      128.27    251.14 o 
 -10   0  10       17.10       64.14    236.45 o 
  -9   0  10       52.17       85.00    166.91 o 
  -7   0  10      144.82      161.52    170.80 o 
  -6   0  10       57.07      -37.09    163.82 o 
  -5   0  10      160.90      166.16    116.70 o 
  -4   0  10      107.51      143.74    121.33 o 
  -3   0  10      240.80      266.66    153.04 o 
  -2   0  10      680.11      713.81    150.03 o 
  -1   0  10      177.66       88.11    101.25 o 
   0   0  10        8.06       -8.50     95.04 o 
   1   0  10      461.34      350.23    127.57 o 
   2   0  10      535.87      576.14     75.95 o 
   3   0  10       75.49       95.05     64.27 o 
   4   0  10      136.32      183.52     71.73 o 
   5   0  10      102.66      148.38     60.47 o 
   6   0  10       20.00       77.27    104.32 o 
   7   0  10      118.52      116.69     82.69 o 
 -11   1  10      190.06      509.30    266.63 o 
 -10   1  10        8.42       15.45    193.18 o 
  -9   1  10      157.23      256.58    243.44 o 
  -7   1  10        5.49     -209.41    201.68 o 
  -6   1  10       30.43      155.32    192.41 o 
  -5   1  10     1850.56     2168.12    181.19 o 
  -4   1  10      266.07      462.22    149.18 o 
  -3   1  10     2341.60     2945.95    222.38 o 
  -2   1  10       52.15       95.82    170.01 o 
  -1   1  10        5.14      199.36    131.36 o 
   0   1  10      982.29     1107.00    135.38 o 
   1   1  10     1272.64     1349.92    104.86 o 
   2   1  10      565.99      579.66     68.10 o 
   3   1  10      245.40      175.83     83.36 o 
   4   1  10       22.43      132.82     77.31 o 
   5   1  10        8.41       44.82     69.02 o 
   6   1  10       33.16       51.77    110.50 o 
 -11   2  10        6.10       90.41    265.04 o 
 -10   2  10       17.75       82.68    263.50 o 
  -9   2  10      190.16      238.04    193.21 o 
  -8   2  10      460.20      545.01    175.48 o 
  -7   2  10      831.91      968.26    248.25 o 
  -6   2  10       21.94      125.18    228.73 o 
  -5   2  10       47.27      -78.82    218.69 o 
  -4   2  10     2045.07     2802.02    255.57 o 
  -3   2  10     3378.57     3909.24    220.28 o 
  -2   2  10     1263.36     1448.57    166.37 o 
  -1   2  10       33.86      -34.77    174.64 o 
   0   2  10        2.33       95.04    160.72 o 
   1   2  10      146.26      193.21    142.97 o 
   2   2  10     2067.35     2013.34    109.80 o 
   3   2  10        0.02       46.59     71.47 o 
   4   2  10      394.80      323.10     73.39 o 
   5   2  10        5.69      -37.34     75.73 o 
   6   2  10      524.30      617.68    130.65 o 
 -10   3  10        8.37     -335.36    271.22 o 
  -9   3  10      415.76      187.07    257.41 o 
  -8   3  10      613.96      764.66    242.77 o 
  -7   3  10      101.54      105.87    241.88 o 
  -6   3  10       12.80       41.73    239.54 o 
  -5   3  10       93.52      229.52    233.38 o 
  -4   3  10      255.53      517.86    237.29 o 
  -3   3  10       94.15      127.51    153.01 o 
  -2   3  10     1692.79     1771.15    175.72 o 
  -1   3  10        1.51      141.41    183.90 o 
   0   3  10        1.92      -13.14    171.54 o 
   1   3  10       46.40       30.14    148.37 o 
   2   3  10     1605.02     1188.75    119.96 o 
   3   3  10      144.16      158.61     72.60 o 
   4   3  10      529.99      568.24     79.21 o 
   5   3  10      119.01      208.73     73.23 o 
 -10   4  10       38.65     -103.55    209.41 o 
  -9   4  10      102.93     -147.60    204.01 o 
  -8   4  10      541.15      694.25    197.91 o 
  -7   4  10        0.35       98.91    261.18 o 
  -6   4  10        4.41      107.41    192.41 o 
  -5   4  10      107.93      197.06    193.97 o 
  -4   4  10      474.09      756.85    197.91 o 
  -3   4  10       75.96      211.74    227.97 o 
  -2   4  10      647.82      767.03    220.37 o 
  -1   4  10      272.37      342.40    149.17 o 
   0   4  10       69.46       81.91    125.96 o 
   1   4  10       72.25      -48.68    106.64 o 
   2   4  10      294.98      282.12    141.44 o 
   3   4  10      113.27       -3.09    124.42 o 
  -8   5  10      497.70      596.80    197.90 o 
  -7   5  10      308.35      364.05    203.28 o 
  -6   5  10     1209.97     1479.89    285.46 o 
  -5   5  10      113.85      452.08    202.47 o 
  -4   5  10      575.24      815.66    263.64 o 
  -3   5  10      769.01      632.55    184.04 o 
  -2   5  10      404.78      355.58    163.88 o 
  -1   5  10      192.62      305.28    200.17 o 
   0   5  10       19.55       24.73    126.73 o 
   1   5  10      115.88      156.10    120.56 o 
   2   5  10        0.49      190.86    154.54 o 
  -8   6  10       75.49      345.42    279.74 o 
  -7   6  10      155.53      329.99    282.08 o 
  -6   6  10      357.96      321.55    207.15 o 
  -5   6  10      674.55      585.30    211.08 o 
  -4   6  10       44.35       88.87    258.10 o 
  -3   6  10      813.42      818.14    194.09 o 
  -2   6  10        6.19      -44.82    167.68 o 
  -1   6  10      955.90      987.60    184.06 o 
   0   6  10       92.13      223.33    150.69 o 
  -5   7  10       46.41      235.69    314.51 o 
  -4   7  10      134.48      357.81    223.34 o 
   0 -15  11        4.45     -458.99    305.99 o 
   1 -15  11        0.80     -448.56    299.04 o 
   2 -15  11        1.95     -265.81    194.72 o 
   3 -15  11      121.55     -336.94    249.61 o 
   4 -15  11        3.32     -136.77    153.77 o 
   5 -15  11      345.62      106.67    203.29 o 
   6 -15  11        0.23     -277.02    184.68 o 
   7 -15  11       95.42      -42.50    177.74 o 
  -2 -14  11      184.85      204.74    175.05 o 
  -1 -14  11        1.07      -46.71    185.45 o 
   0 -14  11        1.29     -160.72    178.50 o 
   1 -14  11        0.47      -44.82    172.31 o 
   2 -14  11       12.91     -105.09    160.73 o 
   3 -14  11        0.19     -181.59    144.50 o 
   4 -14  11      115.66      -34.78    190.11 o 
   5 -14  11       76.15     -143.73    129.82 o 
   6 -14  11        0.30     -254.99    170.00 o 
   7 -14  11       24.56     -228.34    152.23 o 
  -3 -13  11       54.08       -4.38    213.66 o 
  -2 -13  11      506.35      373.26    110.81 o 
  -1 -13  11        6.82       -2.45    197.43 o 
   0 -13  11      215.88     -153.80    203.27 o 
   1 -13  11      121.98      -50.23    190.88 o 
   2 -13  11      455.60      261.29    192.49 o 
   3 -13  11      263.19      -46.37    168.49 o 
   4 -13  11        2.33     -235.29    156.86 o 
   5 -13  11       10.41     -170.00    158.41 o 
   6 -13  11       45.50     -197.05    131.37 o 
   7 -13  11       54.19     -164.60    146.82 o 
   8 -13  11        0.27     -286.29    190.86 o 
   9 -13  11        4.86     -324.54    236.45 o 
  -5 -12  11       35.17       59.97    127.50 o 
  -4 -12  11        0.08       23.87    100.23 o 
  -3 -12  11      224.13      186.47    146.85 o 
  -2 -12  11      377.53      367.28     89.01 o 
  -1 -12  11       82.49      -31.68    127.51 o 
   0 -12  11      253.27      166.95    129.08 o 
   1 -12  11      267.79      271.30    168.50 o 
   2 -12  11      215.97       44.05    159.99 o 
   3 -12  11       45.95      -69.55    107.41 o 
   4 -12  11       61.47       22.41     97.37 o 
   5 -12  11      270.56      139.90    125.21 o 
   6 -12  11        2.13     -224.86    149.91 o 
   7 -12  11        2.95     -163.35    108.90 o 
   8 -12  11       99.59     -307.57    211.74 o 
   9 -12  11       38.11     -130.59    170.00 o 
  -6 -11  11       24.22       24.83     86.69 o 
  -5 -11  11        2.17       40.14     82.90 o 
  -4 -11  11        1.07       20.01     83.18 o 
  -3 -11  11       19.97      -20.19    110.50 o 
  -2 -11  11       99.68       44.49     68.97 o 
  -1 -11  11       53.90       18.55    105.87 o 
   0 -11  11      184.84       71.88    144.53 o 
   1 -11  11      118.28        4.64     92.74 o 
   2 -11  11        9.88      -88.09    125.95 o 
   3 -11  11       38.40       36.32     81.91 o 
   4 -11  11      486.99      316.20    126.79 o 
   5 -11  11      497.29      429.31    104.96 o 
   6 -11  11       16.00     -146.09     97.39 o 
   7 -11  11       34.22     -155.68    103.79 o 
   8 -11  11      172.44       -1.55    201.71 o 
   9 -11  11      120.51     -190.11    221.79 o 
  10 -11  11        0.33     -220.22    160.72 o 
  -7 -10  11       37.51      119.77    174.64 o 
  -6 -10  11       32.58       68.74     88.08 o 
  -5 -10  11       71.26       99.53     91.17 o 
  -4 -10  11       13.43       94.41     69.33 o 
  -3 -10  11       24.05      136.50     89.25 o 
  -2 -10  11      161.42      102.23     62.21 o 
  -1 -10  11       50.51        0.00     74.18 o 
   0 -10  11      425.27      303.05    105.91 o 
   1 -10  11       30.01      -14.68    102.00 o 
   2 -10  11      400.96      419.00     99.72 o 
   3 -10  11      187.39      110.52     92.74 o 
   4 -10  11        9.96     -101.05     78.39 o 
   5 -10  11      260.55      239.40     94.80 o 
   6 -10  11      128.65       29.66     96.83 o 
   7 -10  11       99.26       71.87     84.36 o 
   8 -10  11       25.98     -209.41    180.05 o 
   9 -10  11      147.46      -43.28    201.70 o 
  10 -10  11        0.65     -304.83    203.22 o 
  -7  -9  11        1.00      153.00    138.31 o 
  -6  -9  11       14.03       34.36     70.97 o 
  -5  -9  11        6.87       58.65     78.63 o 
  -4  -9  11        0.76       43.13     64.11 o 
  -3  -9  11        7.38       35.12     67.58 o 
  -2  -9  11      150.73       64.92    108.97 o 
  -1  -9  11        8.00       85.77    110.50 o 
   0  -9  11      144.33      123.65    109.74 o 
   1  -9  11       43.67       -0.77     99.68 o 
   2  -9  11     1489.29     1611.51    166.81 o 
   3  -9  11      341.71      357.20     77.57 o 
   4  -9  11      317.26      408.97     84.77 o 
   5  -9  11      140.73      153.46     68.70 o 
   6  -9  11       19.97      -12.98     73.75 o 
   7  -9  11      452.05      499.22    101.20 o 
   8  -9  11       32.20     -117.46    112.05 o 
   9  -9  11      471.82      436.00    143.01 o 
  10  -9  11        7.92     -112.82    186.22 o 
  -8  -8  11      100.37      148.37    150.69 o 
  -7  -8  11       36.71      102.00    139.09 o 
  -6  -8  11       86.50       60.14     71.76 o 
  -5  -8  11        7.00       91.72     54.37 o 
  -4  -8  11       21.73       76.27     50.56 o 
  -3  -8  11       98.23      135.48     72.64 o 
  -2  -8  11       92.23      144.51     88.10 o 
  -1  -8  11      299.82      215.66     68.80 o 
   0  -8  11      641.61      364.63    119.09 o 
   1  -8  11      307.46      261.00     67.78 o 
   2  -8  11      249.90      194.23     69.56 o 
   3  -8  11      649.84      803.33    126.05 o 
   4  -8  11      299.35      477.87    143.39 o 
   5  -8  11      982.26     1311.20     97.84 o 
   6  -8  11      149.43      110.42     85.88 o 
   7  -8  11      229.49      170.04    158.44 o 
   8  -8  11       48.80     -179.28    159.19 o 
   9  -8  11       53.63     -139.87    165.37 o 
  10  -8  11       55.82        6.18    134.46 o 
  -9  -7  11        8.16      -37.09    139.09 o 
  -8  -7  11      175.45      159.98    100.47 o 
  -7  -7  11       33.87       67.23    121.32 o 
  -6  -7  11      136.75      161.96     57.60 o 
  -5  -7  11      171.77      157.84     59.90 o 
  -4  -7  11      173.94      246.18     58.05 o 
  -3  -7  11      409.45      261.30     61.07 o 
  -2  -7  11      417.05      329.34     64.94 o 
  -1  -7  11      433.60      320.07     64.94 o 
   0  -7  11       12.35       47.26     48.26 o 
   1  -7  11        1.66      -27.41     49.11 o 
   2  -7  11      597.92      609.40     65.94 o 
   3  -7  11       52.76       38.10     59.84 o 
   4  -7  11       90.15      161.60     64.43 o 
   5  -7  11     1279.38     1382.73    134.64 o 
   6  -7  11        9.98      -53.34     86.16 o 
   7  -7  11       53.82      -63.37    129.05 o 
   8  -7  11       25.70       -9.27    108.95 o 
   9  -7  11      301.89      241.15    129.08 o 
  10  -7  11       17.64      -55.64    123.64 o 
  -9  -6  11       48.11       10.05     95.05 o 
  -8  -6  11      228.67      129.84    126.75 o 
  -7  -6  11      315.29      264.51     69.63 o 
  -6  -6  11      181.00      123.67     53.89 o 
  -5  -6  11      644.80      454.65    114.06 o 
  -4  -6  11      247.32      242.57     54.68 o 
  -3  -6  11      740.21      588.55     71.15 o 
  -2  -6  11      113.34      149.15     84.24 o 
  -1  -6  11     3692.48     3625.34    138.96 o 
   0  -6  11       70.70       96.32     53.66 o 
   1  -6  11       86.30      125.49     53.62 o 
   2  -6  11      773.02      732.06     78.89 o 
   3  -6  11     2919.45     3221.56    162.46 o 
   4  -6  11       18.24       34.98     57.69 o 
   5  -6  11      378.66      388.93     58.99 o 
   6  -6  11       49.46      -42.01     61.19 o 
   7  -6  11       49.86      -20.86    125.96 o 
   8  -6  11      109.92       72.64    101.24 o 
   9  -6  11       53.25      -86.55    103.55 o 
  -9  -5  11       97.53      121.33    102.01 o 
  -8  -5  11        9.29       21.64     92.73 o 
  -7  -5  11      493.49      342.41     61.64 o 
  -6  -5  11        0.67        5.62     53.54 o 
  -5  -5  11     1188.71      889.71     60.85 o 
  -4  -5  11       56.71       35.66     46.37 o 
  -3  -5  11       67.10      115.14     81.14 o 
  -2  -5  11       19.27       30.14     81.91 o 
  -1  -5  11     1934.64     1842.03    110.77 o 
   0  -5  11     4646.54     4792.05    563.54 o 
   1  -5  11      355.22      396.06     54.59 o 
   2  -5  11      193.43      196.09     58.85 o 
   3  -5  11      357.71      344.90     61.05 o 
   4  -5  11      802.42      813.75     70.87 o 
   5  -5  11      325.62      321.48     67.79 o 
   6  -5  11        2.98     -131.36    116.68 o 
   7  -5  11       45.23       11.59    125.96 o 
   8  -5  11       39.55      -84.23     96.59 o 
   9  -5  11       23.93      -40.18    101.23 o 
 -10  -4  11        3.82      -40.18     95.82 o 
  -9  -4  11       17.07       -8.50     65.68 o 
  -8  -4  11        0.24       -9.27     88.09 o 
  -7  -4  11       55.23       38.39    102.78 o 
  -6  -4  11        3.98      -18.66     55.43 o 
  -5  -4  11      200.25      124.63     51.16 o 
  -4  -4  11      653.01      661.95     96.66 o 
  -3  -4  11      900.25      796.77     81.22 o 
  -2  -4  11      288.55      419.73     98.17 o 
  -1  -4  11     1043.60     1151.32    112.97 o 
   0  -4  11      557.99      538.60     72.45 o 
   1  -4  11      216.53      252.97     61.44 o 
   2  -4  11       45.25       31.36     54.68 o 
   3  -4  11      483.84      475.38     65.55 o 
   4  -4  11      183.44      214.89     65.91 o 
   5  -4  11      930.21     1172.32    101.33 o 
   6  -4  11      239.99      256.55     71.50 o 
   7  -4  11        1.81     -149.13    113.59 o 
   8  -4  11        0.27     -121.32    119.77 o 
   9  -4  11      158.25      153.02    139.11 o 
 -10  -3  11       22.23      -54.09     91.18 o 
  -9  -3  11        0.95      -70.32     93.50 o 
  -7  -3  11       42.79      -39.41     91.18 o 
  -6  -3  11      585.46      531.19    101.29 o 
  -5  -3  11      334.87      359.45     98.94 o 
  -4  -3  11       77.54      198.60     93.51 o 
  -3  -3  11      591.17      556.75     77.33 o 
  -2  -3  11      775.47      701.52     81.21 o 
  -1  -3  11      363.94      316.18     74.21 o 
   0  -3  11       13.37       -7.51     52.92 o 
   1  -3  11     1234.62     1324.50     74.96 o 
   2  -3  11     2185.64     2466.11    210.72 o 
   3  -3  11      543.64      583.94     61.77 o 
   4  -3  11      151.96      106.94     54.37 o 
   5  -3  11        2.25        1.10     57.72 o 
   6  -3  11        4.67       -8.92     58.19 o 
   7  -3  11        2.78      -90.41     85.77 o 
   8  -3  11       12.10     -159.18    115.13 o 
  -8  -2  11       83.19       91.19    214.83 o 
  -7  -2  11      663.79      872.99    142.28 o 
  -6  -2  11     1213.44     1559.06    155.52 o 
  -5  -2  11      331.81      360.99    124.45 o 
  -4  -2  11       81.69      153.01    122.87 o 
  -3  -2  11     1000.16     1042.86    117.59 o 
  -2  -2  11      261.58      363.29     98.94 o 
   0  -2  11      477.97      543.17     70.74 o 
   1  -2  11        0.03       50.03     67.75 o 
   2  -2  11      155.10      144.35     69.75 o 
   3  -2  11      610.79      656.70     73.84 o 
   4  -2  11      171.54      157.58     74.41 o 
   5  -2  11      110.51      184.80     75.67 o 
   6  -2  11       12.85       34.29     65.68 o 
   7  -2  11       14.90      -12.36    113.59 o 
   8  -2  11      113.20      102.78    125.19 o 
 -10  -1  11        0.18     -103.54    234.90 o 
  -9  -1  11       83.98      143.74    234.92 o 
  -7  -1  11      241.86      234.19    140.67 o 
  -6  -1  11      157.48       95.06    132.93 o 
  -5  -1  11     1064.81     1004.17    192.63 o 
  -4  -1  11        2.17      -87.32    158.41 o 
  -3  -1  11      244.23      192.46    128.31 o 
  -2  -1  11      485.40      532.70    130.66 o 
  -1  -1  11     4705.59     6166.25    236.98 o 
   0  -1  11     1130.88     1133.51    121.48 o 
   1  -1  11      270.55      289.48     85.94 o 
   2  -1  11      349.32      415.80     77.02 o 
   3  -1  11     1803.20     1964.28    184.26 o 
   4  -1  11     3375.19     3393.92    106.02 o 
   5  -1  11        7.10       90.38     63.23 o 
   6  -1  11      270.30      264.33     88.11 o 
   7  -1  11        6.55       40.18     81.91 o 
 -10   0  11       82.01     -231.06    258.88 o 
  -9   0  11        3.62     -319.90    248.81 o 
  -7   0  11      564.78      644.04    210.30 o 
  -6   0  11      484.56      715.89    201.01 o 
  -5   0  11       11.65       12.36    139.09 o 
  -4   0  11      509.13      298.43    136.07 o 
  -3   0  11        8.73       99.68    168.45 o 
  -2   0  11      344.28      239.63    125.23 o 
  -1   0  11        5.77       20.86    122.09 o 
   0   0  11     2180.64     2553.06    165.76 o 
   1   0  11       35.65       35.79     74.45 o 
   2   0  11      112.76      142.47     66.76 o 
   3   0  11        4.65       57.18     64.47 o 
   4   0  11      374.73      327.86     73.68 o 
   5   0  11      294.52      195.40     76.59 o 
   6   0  11      278.42      347.81    120.57 o 
 -10   1  11      217.66      162.30    283.64 o 
  -9   1  11       15.21     -243.41    268.13 o 
  -8   1  11        1.54      -85.77    175.41 o 
  -7   1  11      343.54      304.55    242.71 o 
  -6   1  11     2117.13     2293.76    259.42 o 
  -5   1  11      131.24      -94.28    222.57 o 
  -4   1  11      235.07      313.03    221.82 o 
  -3   1  11       37.98      101.23    156.09 o 
  -2   1  11      951.67     1198.17    174.04 o 
  -1   1  11      158.18      129.06    197.07 o 
   0   1  11      146.73      149.93    171.57 o 
   1   1  11      295.94      437.49    162.32 o 
   2   1  11       46.47       59.73    112.43 o 
   3   1  11       97.84       95.54     90.23 o 
   4   1  11       55.45       81.36     86.78 o 
   5   1  11        3.71       38.91     67.83 o 
 -10   2  11      280.76      234.96    296.02 o 
  -9   2  11        6.97     -309.47    206.31 o 
  -8   2  11      190.93      119.79    256.59 o 
  -7   2  11        9.21     -208.63    249.59 o 
  -6   2  11      840.35     1137.61    270.68 o 
  -5   2  11       82.68        1.55    251.15 o 
  -4   2  11     1716.77     2624.15    283.32 o 
  -3   2  11      230.03      279.79    166.95 o 
  -2   2  11      396.29      517.93    163.11 o 
  -1   2  11     1373.12     1632.73    218.99 o 
   0   2  11      193.61      186.26    183.94 o 
   1   2  11      348.21      329.29    160.78 o 
   2   2  11        0.23       88.86    108.18 o 
   3   2  11      222.01      286.73     69.93 o 
   4   2  11        2.73       55.69     73.92 o 
  -8   3  11      281.50      479.20    275.16 o 
  -7   3  11      203.01      393.38    202.49 o 
  -6   3  11       44.76       46.36    272.78 o 
  -5   3  11      232.88      167.72    193.99 o 
  -4   3  11      223.13      170.81    264.32 o 
  -3   3  11      159.16      244.21    177.75 o 
  -2   3  11      739.78      986.70    185.59 o 
  -1   3  11     1503.33     1279.18    225.97 o 
   0   3  11       79.69      106.64    139.10 o 
   1   3  11      908.14      841.43    137.66 o 
   2   3  11       27.49      136.00    146.05 o 
   3   3  11      114.61      193.97    132.92 o 
  -8   4  11      128.06      939.72    293.66 o 
  -7   4  11        3.06       67.23    296.72 o 
  -6   4  11      791.16     1023.05    319.36 o 
  -5   4  11       87.03      268.92    295.20 o 
  -4   4  11       23.26      337.68    285.91 o 
  -3   4  11       19.64       23.95    259.63 o 
  -2   4  11      619.49      482.45    229.63 o 
  -1   4  11      163.09      251.94    210.21 o 
   0   4  11      469.70      409.71    194.03 o 
   1   4  11        5.93      130.59    166.91 o 
   2   4  11      120.23       81.14    110.51 o 
  -7   5  11      125.35      222.56    225.66 o 
  -6   5  11      692.25      811.08    309.28 o 
  -5   5  11        2.71      378.63    299.81 o 
  -4   5  11      186.26      153.02    279.00 o 
  -3   5  11        1.52       97.36    265.04 o 
  -2   5  11      766.31     1135.90    254.40 o 
  -1   5  11       17.87      153.77    212.50 o 
   0   5  11      106.90      248.06    198.60 o 
   1 -15  12        1.61     -222.54    178.50 o 
   2 -15  12        2.30     -346.56    231.04 o 
   3 -15  12      178.93     -117.47    224.12 o 
   4 -15  12       85.50       19.32    156.87 o 
   5 -15  12       10.62     -285.13    190.09 o 
   6 -15  12       42.88     -266.59    177.73 o 
  -2 -14  12        0.30     -262.72    247.27 o 
  -1 -14  12       34.87      -75.73    170.00 o 
   0 -14  12       50.81      -31.68    168.46 o 
   1 -14  12       69.09     -219.46    211.74 o 
   2 -14  12       81.17      112.82    157.64 o 
   3 -14  12       21.86     -204.00    136.00 o 
   4 -14  12       77.56     -140.64    181.60 o 
   5 -14  12       39.19     -218.68    164.59 o 
   6 -14  12       91.34      -62.59    114.37 o 
   7 -14  12       22.06     -159.95    128.27 o 
  -3 -13  12       10.89     -261.18    210.95 o 
  -2 -13  12       31.20      -71.86    207.09 o 
  -1 -13  12        0.77     -124.41    205.54 o 
   0 -13  12       56.00      -23.96    199.37 o 
   1 -13  12        0.13      -91.95    129.04 o 
   2 -13  12      127.80     -102.01    119.01 o 
   3 -13  12       49.69      -98.14    108.96 o 
   4 -13  12       35.11      -53.32    101.23 o 
   5 -13  12      165.40       70.33    119.79 o 
   6 -13  12        0.12     -172.70    115.13 o 
   7 -13  12        1.62      -90.41    147.59 o 
  -4 -12  12       13.90       56.36     70.40 o 
  -3 -12  12       27.73      119.00    108.95 o 
  -2 -12  12        1.39       60.27    157.63 o 
  -1 -12  12        1.15     -110.50    150.68 o 
   0 -12  12      208.89      -53.33    149.94 o 
   1 -12  12       88.71       26.27     95.82 o 
   2 -12  12      207.39      108.97    131.39 o 
   3 -12  12       47.65     -102.00    105.09 o 
   4 -12  12      524.00      607.67    127.56 o 
   5 -12  12      109.89      -71.10    147.60 o 
   6 -12  12      186.21       35.55    142.98 o 
   7 -12  12       74.86      -42.96    140.26 o 
   8 -12  12      116.68     -200.93    201.70 o 
   9 -12  12       70.92      -86.55    160.73 o 
  -5 -11  12        1.49      -73.27     89.83 o 
  -4 -11  12       12.83       40.95    111.27 o 
  -3 -11  12       91.79       83.46    103.55 o 
  -2 -11  12       31.30        3.86    120.55 o 
  -1 -11  12       30.08       61.82    121.32 o 
   0 -11  12       69.13     -119.01     98.91 o 
   1 -11  12      209.99       68.01    109.75 o 
   2 -11  12       80.42     -107.42    142.19 o 
   3 -11  12        6.41      -18.55     90.41 o 
   4 -11  12       97.00      -41.73    124.42 o 
   5 -11  12      412.63      423.33     85.34 o 
   6 -11  12      362.02      386.51    109.71 o 
   7 -11  12      292.95      128.17    109.04 o 
   8 -11  12       28.91     -195.89    130.59 o 
   9 -11  12        0.31     -305.99    204.00 o 
  -6 -10  12      192.52      287.54     93.92 o 
  -5 -10  12       46.65       49.83     86.25 o 
  -4 -10  12      106.28      174.65    122.87 o 
  -3 -10  12       23.01      -13.14     81.91 o 
  -2 -10  12        2.39       51.00    125.18 o 
  -1 -10  12      193.85      111.29    128.30 o 
   0 -10  12      337.11      302.24    123.68 o 
   1 -10  12      218.58      111.30    115.93 o 
   2 -10  12       48.94        6.95     85.00 o 
   3 -10  12        1.45      -39.41     81.13 o 
   4 -10  12      201.94       97.08     89.25 o 
   5 -10  12      378.07      244.60     81.68 o 
   6 -10  12       77.25     -142.01     94.67 o 
   7 -10  12       80.93     -214.83    176.19 o 
   8 -10  12        0.08     -208.63    187.77 o 
   9 -10  12       27.22     -288.61    192.41 o 
  -7  -9  12       19.27      -19.32    130.59 o 
  -6  -9  12      137.00      196.26     89.26 o 
  -5  -9  12       93.46      151.77     75.80 o 
  -4  -9  12      191.21      165.39     99.70 o 
  -3  -9  12      671.71      480.19     83.51 o 
  -2  -9  12       42.62      104.32     72.64 o 
  -1  -9  12       73.40       30.14     98.91 o 
   0  -9  12       59.13      -14.68     71.09 o 
   1  -9  12      944.24     1000.17    120.67 o 
   2  -9  12       31.43        1.68     78.55 o 
   3  -9  12      132.00       43.59     77.84 o 
   4  -9  12       22.41      -57.20     76.89 o 
   5  -9  12      758.86      979.59    105.02 o 
   6  -9  12       34.37     -115.91     92.29 o 
   7  -9  12      134.93       -8.50    159.97 o 
   8  -9  12       95.51      -23.18    130.60 o 
   9  -9  12       21.38     -202.84    135.23 o 
  -8  -8  12       19.95       37.09    136.77 o 
  -7  -8  12      133.11      170.02    131.38 o 
  -6  -8  12        4.36       15.87     68.54 o 
  -5  -8  12        3.14       -1.55     59.50 o 
  -4  -8  12       35.28      136.77     86.55 o 
  -3  -8  12      590.76      374.23     69.59 o 
  -2  -8  12       24.37       61.05     62.59 o 
  -1  -8  12      165.21      214.08     95.06 o 
   0  -8  12        0.47      -35.34    119.38 o 
   1  -8  12      465.89      535.29     87.36 o 
   2  -8  12      501.49      473.02    157.72 o 
   3  -8  12      433.80      662.69     87.52 o 
   4  -8  12       13.12       -5.25     83.87 o 
   5  -8  12       16.40      -25.60     70.27 o 
   6  -8  12      928.30     1097.56    107.12 o 
   7  -8  12       18.91      -38.64    142.95 o 
   8  -8  12        0.04     -137.54    110.50 o 
   9  -8  12       12.94     -170.77    117.45 o 
  -8  -7  12        0.01       54.86    125.95 o 
  -7  -7  12       48.19       38.68     49.90 o 
  -6  -7  12        0.53       38.09     67.09 o 
  -5  -7  12        2.34      103.54     83.45 o 
  -4  -7  12       12.73       47.14     81.14 o 
  -3  -7  12      235.67      305.30     85.79 o 
  -2  -7  12       25.06      173.09     86.55 o 
  -1  -7  12     1074.69     1087.01    109.09 o 
   0  -7  12       57.29       61.98     65.40 o 
   1  -7  12        0.46       46.25     60.13 o 
   2  -7  12       53.56       85.89     61.74 o 
   3  -7  12       48.56       33.40     59.79 o 
   4  -7  12       70.37       33.71     78.55 o 
   5  -7  12        5.14        4.32     71.17 o 
   6  -7  12      101.38        3.83     93.89 o 
   7  -7  12        5.77     -175.41    141.41 o 
   8  -7  12       12.25      -68.77    112.82 o 
   9  -7  12       24.30     -166.91    111.27 o 
  -9  -6  12        1.22       32.45    127.50 o 
  -8  -6  12        0.22      -70.32     83.45 o 
  -7  -6  12       23.66       34.64     56.27 o 
  -6  -6  12      259.55      230.77     65.46 o 
  -5  -6  12        2.76       55.64     82.68 o 
  -4  -6  12       70.61       99.69     86.55 o 
  -3  -6  12      251.57      170.82     64.15 o 
  -2  -6  12       10.18      158.41     91.95 o 
  -1  -6  12       66.65       49.46     92.73 o 
   0  -6  12       10.25        6.11     55.03 o 
   1  -6  12      325.13      366.96     81.94 o 
   2  -6  12       82.11       87.60     62.42 o 
   3  -6  12      137.12      217.08     65.88 o 
   4  -6  12       44.65        9.55     67.31 o 
   5  -6  12       12.32       -1.97     76.46 o 
   6  -6  12        0.20      -68.00     68.50 o 
   7  -6  12        4.05      -27.82    101.23 o 
   8  -6  12        7.86       31.68    148.36 o 
   9  -6  12       54.09     -223.71    149.14 o 
  -9  -5  12        6.88     -139.09     92.73 o 
  -8  -5  12        0.41      -85.77     88.86 o 
  -7  -5  12       16.97        0.82     50.59 o 
  -6  -5  12       28.49       74.18     88.86 o 
  -5  -5  12      899.01      726.27     99.00 o 
  -4  -5  12      665.25      571.45     95.89 o 
  -3  -5  12      492.78      424.45     98.19 o 
  -2  -5  12       12.33      144.50     70.32 o 
  -1  -5  12     3323.22     2678.60    117.91 o 
   0  -5  12     4188.64     4441.88    198.40 o 
   1  -5  12     2432.04     2719.47    174.74 o 
   2  -5  12       37.97       62.61     59.60 o 
   3  -5  12       72.84      152.80     77.28 o 
   4  -5  12       44.98       72.35     81.13 o 
   5  -5  12      813.13      947.60     98.16 o 
   6  -5  12      595.34      692.47    149.99 o 
   7  -5  12      265.64      194.00     98.93 o 
   8  -5  12       29.55     -200.14    135.23 o 
  -9  -4  12      155.28      -30.91     89.65 o 
  -8  -4  12        0.15      -74.95     84.23 o 
  -7  -4  12       27.25       42.18     52.32 o 
  -6  -4  12       17.16       89.64     95.82 o 
  -5  -4  12      997.96      627.34     81.99 o 
  -4  -4  12       22.45       15.45     68.77 o 
  -3  -4  12     1476.33     1022.46     89.78 o 
  -2  -4  12      723.63      614.05     82.75 o 
  -1  -4  12        5.59       33.23     74.18 o 
   0  -4  12      365.57      386.64     67.23 o 
   1  -4  12      364.41      352.75     69.75 o 
   2  -4  12     1418.54     1426.83    123.06 o 
   3  -4  12       47.68       23.02     60.66 o 
   4  -4  12       96.19      140.03     80.91 o 
   5  -4  12      115.20      166.37     70.37 o 
   6  -4  12      408.66      495.63     96.24 o 
   7  -4  12        1.36      -15.45     95.82 o 
   8  -4  12      286.52      236.51    138.35 o 
  -9  -3  12      558.10      202.55     96.64 o 
  -7  -3  12        9.27      181.59    117.45 o 
  -6  -3  12        0.07       -8.50     84.23 o 
  -5  -3  12     1009.69      990.91    118.35 o 
  -4  -3  12      161.85      188.57    105.88 o 
  -3  -3  12       38.13       55.64    111.27 o 
  -2  -3  12      937.72     1021.85    130.73 o 
  -1  -3  12       70.11      200.92    120.55 o 
   0  -3  12      104.93      181.61    139.10 o 
   1  -3  12       48.81       27.05    115.14 o 
   2  -3  12      658.18      561.39     92.79 o 
   3  -3  12       41.41       31.98     72.22 o 
   4  -3  12       61.93       52.01     71.09 o 
   5  -3  12       20.11      -11.96     63.49 o 
   6  -3  12      195.35      261.83     67.53 o 
   7  -3  12       28.49      -31.68     88.86 o 
  -7  -2  12        1.98      -81.91    181.59 o 
  -6  -2  12       48.91     -230.28    176.96 o 
  -3  -2  12       40.79      -10.05    119.78 o 
  -2  -2  12      164.78       17.78    119.02 o 
  -1  -2  12        4.20      170.00    154.54 o 
   0  -2  12      692.75      952.71    131.46 o 
   1  -2  12        3.63      -14.12     72.46 o 
   2  -2  12      422.42      449.12    136.83 o 
   3  -2  12      193.46      325.90     76.78 o 
   4  -2  12      157.54      181.03     71.13 o 
   5  -2  12       47.61       39.91     85.22 o 
   6  -2  12        0.87      -16.23     85.00 o 
   7  -2  12        8.85     -125.18    119.77 o 
  -9  -1  12      275.11      142.99    264.33 o 
  -7  -1  12      142.69      -93.51    207.89 o 
  -6  -1  12       12.45        8.50    211.72 o 
  -5  -1  12        6.05     -105.09    144.50 o 
  -4  -1  12      933.16      870.16    155.47 o 
  -3  -1  12      377.07      310.76    192.48 o 
  -2  -1  12     1557.16     1846.82    205.12 o 
  -1  -1  12       59.26       35.55    115.91 o 
   0  -1  12      144.45       55.64    147.61 o 
   1  -1  12     1066.44      969.07     84.55 o 
   2  -1  12       31.27       43.72     75.80 o 
   3  -1  12      134.11      116.04     77.00 o 
   4  -1  12       24.89      -29.95     72.76 o 
   5  -1  12      152.23      173.72     82.76 o 
   6  -1  12       71.24       20.09    120.55 o 
  -9   0  12      109.94     -221.79    211.74 o 
  -7   0  12        0.67       85.00    228.72 o 
  -6   0  12      685.93      805.71    231.97 o 
  -5   0  12      460.10      590.63    220.33 o 
  -4   0  12        2.39       82.68    207.86 o 
  -3   0  12      204.25      323.06    156.89 o 
  -2   0  12       20.85      130.59    148.36 o 
  -1   0  12      420.33      558.91    153.84 o 
   0   0  12      426.54      636.22    150.74 o 
   1   0  12      728.08     1039.29    153.11 o 
   2   0  12      149.88      178.63    100.98 o 
   3   0  12      585.58      623.66     88.27 o 
   4   0  12       44.23       80.98     75.76 o 
   5   0  12       66.23       53.46     73.85 o 
  -8   1  12        6.62      207.86    271.22 o 
  -7   1  12       16.69       76.50    204.77 o 
  -6   1  12        9.14      277.40    275.86 o 
  -5   1  12      404.60      664.02    205.62 o 
  -4   1  12      642.27      926.30    261.34 o 
  -3   1  12       49.39       96.59    190.10 o 
  -2   1  12       37.37       10.05    164.59 o 
  -1   1  12       32.36      -43.27    155.32 o 
   0   1  12      584.36      620.07    160.04 o 
   1   1  12        0.23       26.27    129.04 o 
   2   1  12      926.25      923.43    175.56 o 
   3   1  12        0.50       23.07     96.00 o 
   4   1  12      228.76      250.60     99.55 o 
  -8   2  12      101.11      241.88    285.93 o 
  -7   2  12        1.92      427.31    298.27 o 
  -6   2  12       59.56      132.91    210.19 o 
  -5   2  12      168.47      203.26    285.18 o 
  -4   2  12     1502.69     1827.81    236.79 o 
  -3   2  12       41.18      230.28    258.87 o 
  -2   2  12      708.85      939.49    251.30 o 
  -1   2  12       66.55      198.60    170.78 o 
   0   2  12      771.26      974.33    217.29 o 
   1   2  12        3.47     -117.45    171.54 o 
   2   2  12      414.66      438.29    130.64 o 
   3   2  12      205.23      177.76    109.74 o 
  -8   3  12      694.91      601.54    306.95 o 
  -7   3  12      182.06      328.45    310.68 o 
  -6   3  12        0.51       44.04    294.40 o 
  -5   3  12        0.66      250.36    215.59 o 
  -4   3  12     1085.33     1116.15    299.34 o 
  -3   3  12       80.27      199.37    202.46 o 
  -2   3  12      824.45      832.85    206.47 o 
  -1   3  12      205.21      347.01    241.13 o 
   0   3  12      108.06      367.85    160.74 o 
   1   3  12      554.05      622.34    149.21 o 
  -6   4  12      182.63      441.29    325.36 o 
  -5   4  12      395.35      582.06    238.08 o 
  -4   4  12      193.30      379.47    306.05 o 
  -3   4  12      594.02      725.19    218.02 o 
  -2   4  12      501.64      430.59    190.94 o 
  -1   4  12       67.96      168.46    231.83 o 
   2 -15  13       17.91     -303.68    217.91 o 
   3 -15  13        0.10     -308.31    205.54 o 
   4 -15  13       57.91     -139.09    119.00 o 
  -1 -14  13       18.99     -128.27    142.95 o 
   0 -14  13       20.50     -166.14    133.68 o 
   1 -14  13        0.08     -172.31    188.54 o 
   2 -14  13        2.04     -171.54    114.36 o 
   3 -14  13        0.07     -165.36    110.50 o 
   4 -14  13      101.60      -42.50    130.60 o 
   5 -14  13       87.87     -111.28    136.01 o 
   6 -14  13       13.44     -250.36    166.91 o 
  -2 -13  13       19.59      -15.45    163.04 o 
  -1 -13  13       41.24     -200.14    156.09 o 
   0 -13  13        4.73     -110.50    154.54 o 
   1 -13  13        2.08      -74.95    115.13 o 
   2 -13  13       96.72      -74.96    119.01 o 
   3 -13  13       17.24     -190.09    159.18 o 
   4 -13  13        1.78     -243.40    162.27 o 
   5 -13  13        4.20     -185.45    149.13 o 
   6 -13  13       59.76     -229.51    153.00 o 
   7 -13  13        0.81     -227.18    151.45 o 
  -4 -12  13        0.55     -191.63    174.63 o 
  -3 -12  13        1.48       24.73    130.59 o 
  -2 -12  13      101.43      -58.73    164.60 o 
  -1 -12  13      184.52       82.69    163.84 o 
   0 -12  13        6.41      -27.04    117.45 o 
   1 -12  13        0.02     -119.00    164.59 o 
   2 -12  13        3.66     -112.82    156.86 o 
   3 -12  13      403.61      318.48    143.78 o 
   4 -12  13        9.26     -204.00    136.00 o 
   5 -12  13        1.16      -47.91    143.72 o 
   6 -12  13       51.90      -68.77    147.59 o 
   7 -12  13       40.78     -166.15    110.77 o 
   8 -12  13        2.91     -322.22    214.81 o 
  -5 -11  13        9.22      -90.41     96.59 o 
  -4 -11  13        0.55       34.77     95.04 o 
  -3 -11  13        1.73       -0.77     91.18 o 
  -2 -11  13        5.84       75.73     94.27 o 
  -1 -11  13      245.21      260.47     97.38 o 
   0 -11  13       89.01      -55.64    129.05 o 
   1 -11  13       26.37      104.32    125.18 o 
   2 -11  13        2.96      -11.59     91.95 o 
   3 -11  13       75.04       34.77    133.69 o 
   4 -11  13      227.96       78.83     99.70 o 
   5 -11  13       46.51     -142.81     95.21 o 
   6 -11  13       14.33     -144.31     96.20 o 
   7 -11  13      189.66      167.12    119.28 o 
   8 -11  13      102.18     -177.74    206.33 o 
  -6 -10  13        0.02      -37.09     80.36 o 
  -5 -10  13       63.29       40.96    110.50 o 
  -4 -10  13       18.13       -2.32    112.82 o 
  -3 -10  13       44.97       -3.86     80.37 o 
  -2 -10  13       76.29       82.69     83.46 o 
  -1 -10  13        0.03      -55.63     80.36 o 
   0 -10  13       49.35       23.96     82.68 o 
   1 -10  13       92.83       82.69     84.23 o 
   2 -10  13        9.71     -160.72    115.91 o 
   3 -10  13        7.94       13.91    119.00 o 
   4 -10  13       46.19      -69.78     74.45 o 
   5 -10  13       32.19      -45.70    134.84 o 
   6 -10  13       23.79     -132.64     88.43 o 
   7 -10  13       19.66     -251.52    167.68 o 
   8 -10  13        1.60     -268.90    179.27 o 
  -6  -9  13        7.58       81.91     96.59 o 
  -5  -9  13        0.52      -44.82     94.27 o 
  -4  -9  13      251.98      339.30    102.80 o 
  -3  -9  13       10.81       34.00     94.27 o 
  -2  -9  13       52.02       64.91     98.14 o 
  -1  -9  13       97.51      101.24     71.87 o 
   0  -9  13      326.13      272.86    103.58 o 
   1  -9  13        2.68      -57.95     70.32 o 
   2  -9  13      118.42      110.06     77.31 o 
   3  -9  13      583.78      640.42     84.15 o 
   4  -9  13       52.73      -86.27     91.38 o 
   5  -9  13      174.54      163.02     78.29 o 
   6  -9  13       14.87     -145.09     96.72 o 
   7  -9  13       88.28     -112.05    170.78 o 
   8  -9  13        0.33     -259.63    173.09 o 
  -6  -8  13        7.64       43.27     93.50 o 
  -5  -8  13       21.17       13.91     64.91 o 
  -4  -8  13      209.85      165.39     89.65 o 
  -3  -8  13      321.17      201.74     70.34 o 
  -2  -8  13      424.34      211.82     70.35 o 
  -1  -8  13      811.99      639.59     86.62 o 
   0  -8  13        7.17       28.59     76.50 o 
   1  -8  13      372.48      339.59     82.81 o 
   2  -8  13      252.18      400.11    142.99 o 
   3  -8  13      838.63      913.95     90.49 o 
   4  -8  13       53.33       63.03     86.98 o 
   5  -8  13       45.82      -48.49     74.42 o 
   6  -8  13       81.66       25.76     78.71 o 
   7  -8  13      222.76       73.42    164.62 o 
   8  -8  13       66.60     -105.87    125.96 o 
  -7  -7  13      114.35      129.06     84.23 o 
  -6  -7  13        3.80       15.45     61.82 o 
  -5  -7  13       35.99       47.14     62.59 o 
  -4  -7  13       43.87       99.68     93.50 o 
  -3  -7  13      224.04      163.85     95.84 o 
  -2  -7  13      355.04      447.57    104.36 o 
  -1  -7  13     1129.75      888.16    110.63 o 
   0  -7  13        4.77      100.27     90.79 o 
   1  -7  13        1.90       25.77     64.59 o 
   2  -7  13       13.32      -10.93     77.93 o 
   3  -7  13     1015.39     1206.24    143.88 o 
   4  -7  13       51.20       45.11     72.27 o 
   5  -7  13      156.99      161.58     91.67 o 
   6  -7  13      273.55      310.79     82.77 o 
   7  -7  13       26.13     -156.48    104.32 o 
   8  -7  13      241.02      135.25    165.40 o 
  -7  -6  13      173.15       87.33     93.51 o 
  -6  -6  13      192.50      151.48     90.42 o 
  -5  -6  13      176.16      198.62     89.65 o 
  -4  -6  13        3.24       49.45     66.45 o 
  -3  -6  13     1096.85      863.35     84.32 o 
  -2  -6  13       78.75      130.60     95.82 o 
  -1  -6  13       80.58      246.52    103.55 o 
   0  -6  13      207.76      259.72     88.11 o 
   1  -6  13       11.14       42.95     68.50 o 
   2  -6  13      530.82      597.87     69.33 o 
   3  -6  13      258.72      364.46     86.80 o 
   4  -6  13      348.58      373.14     87.21 o 
   5  -6  13       37.33      -35.25     76.12 o 
   6  -6  13      104.32      172.33    145.28 o 
   7  -6  13       11.36     -214.43    142.95 o 
   8  -6  13       22.31     -107.41    112.04 o 
  -7  -5  13      609.92      351.01     77.32 o 
  -6  -5  13      101.64      107.42     95.83 o 
  -5  -5  13       53.77      -12.36     70.32 o 
  -4  -5  13       29.11       25.50     97.36 o 
  -3  -5  13      367.56      335.49     78.85 o 
  -2  -5  13      472.49      486.28    112.87 o 
  -1  -5  13      563.60      655.66    116.75 o 
   0  -5  13     1122.46     1118.05     74.34 o 
   1  -5  13       96.00       62.45     60.54 o 
   2  -5  13      306.96      340.42     64.82 o 
   3  -5  13       22.62       42.02     71.44 o 
   4  -5  13       11.17      -45.00     92.73 o 
   5  -5  13       11.77      -37.60     78.04 o 
   6  -5  13        6.79       30.96     77.12 o 
   7  -5  13      106.37       94.28    105.10 o 
  -7  -4  13       26.01       32.45    100.45 o 
  -6  -4  13       21.15       83.45    100.45 o 
  -5  -4  13       12.26       20.09     73.41 o 
  -4  -4  13        2.96       56.41    102.00 o 
  -3  -4  13       17.15       36.32     74.18 o 
  -2  -4  13       67.35       20.86    106.64 o 
  -1  -4  13        4.39       10.82     81.13 o 
   0  -4  13      851.67      939.71    136.90 o 
   1  -4  13      106.23      207.53     89.13 o 
   2  -4  13      266.88      266.76     84.34 o 
   3  -4  13      992.53      991.78    101.52 o 
   4  -4  13       19.22       53.21     71.86 o 
   5  -4  13       58.62       68.57     73.69 o 
   6  -4  13        0.76      -41.21     70.85 o 
   7  -4  13       53.16       20.86     99.68 o 
  -7  -3  13      119.68      265.07    150.70 o 
  -6  -3  13        0.12      151.45    147.59 o 
  -5  -3  13        0.44       40.18    107.41 o 
  -4  -3  13      132.55      292.90    137.56 o 
  -3  -3  13      532.19      514.91    121.38 o 
  -2  -3  13      138.80      379.46    116.70 o 
  -1  -3  13      559.41      606.17    129.12 o 
   0  -3  13      184.71       91.97    155.34 o 
   1  -3  13       80.51      195.69     96.38 o 
   2  -3  13     1175.72     1263.29    118.75 o 
   3  -3  13      632.80      694.42     79.54 o 
   4  -3  13       71.01       78.68     89.34 o 
   5  -3  13      307.67      342.78     71.86 o 
   6  -3  13        1.96       48.68     98.13 o 
  -7  -2  13       52.85       63.37    163.82 o 
  -6  -2  13      434.92      354.82    158.47 o 
  -5  -2  13      147.79     -205.57    190.89 o 
  -4  -2  13        0.06     -107.41    188.54 o 
  -3  -2  13      157.82      152.25    141.43 o 
  -2  -2  13     1052.69     1118.56    158.58 o 
  -1  -2  13      286.41      218.74    186.28 o 
   0  -2  13      347.47      448.33    131.41 o 
   1  -2  13      109.43      106.10     85.69 o 
   2  -2  13      161.10      138.29     87.72 o 
   3  -2  13      133.50       47.91     98.34 o 
   4  -2  13      463.38      522.47    116.34 o 
   5  -2  13       47.78       67.42     79.02 o 
  -7  -1  13      448.94      391.15    226.50 o 
  -6  -1  13      281.83      253.52    166.18 o 
  -5  -1  13      107.77      -13.91    211.74 o 
  -4  -1  13       41.97      -57.18    210.96 o 
  -3  -1  13      933.87      833.77    162.42 o 
  -2  -1  13      998.69     1016.37    166.30 o 
  -1  -1  13       14.55       34.77    181.59 o 
   0  -1  13      947.19     1007.02    157.01 o 
   1  -1  13      101.78      146.83    134.46 o 
   2  -1  13      372.40      539.01    112.90 o 
   3  -1  13       34.65      -48.49    105.58 o 
   4  -1  13      293.49      437.44    104.42 o 
   5  -1  13       11.42       52.96     78.54 o 
  -7   0  13       52.37      291.33    261.19 o 
  -6   0  13     1282.59     1555.02    274.64 o 
  -5   0  13        6.39      160.72    246.50 o 
  -4   0  13       42.65      325.32    240.32 o 
  -3   0  13       12.33       54.09    180.82 o 
  -2   0  13      856.49      936.54    191.79 o 
  -1   0  13      168.13      195.53    227.99 o 
   0   0  13      709.81      682.00    173.98 o 
   1   0  13      104.42      180.06    144.51 o 
   2   0  13       37.71       58.04     88.96 o 
   3   0  13      448.65      373.86     93.52 o 
   4   0  13      781.24      843.89    111.22 o 
  -8   1  13      109.76      212.52    301.39 o 
  -7   1  13       54.13      322.24    314.51 o 
  -6   1  13      400.01      451.43    224.94 o 
  -5   1  13      200.80      356.29    218.72 o 
  -4   1  13      376.05      650.85    221.85 o 
  -3   1  13      920.98     1149.25    294.66 o 
  -2   1  13      112.97      178.51    259.66 o 
  -1   1  13      837.73     1050.17    195.65 o 
   0   1  13      351.81      376.43    217.98 o 
   1   1  13       21.83      278.18    197.04 o 
   2   1  13       96.44      180.06    131.37 o 
  -7   2  13       80.86      156.87    237.24 o 
  -6   2  13        2.78      465.17    319.13 o 
  -5   2  13      206.50      225.67    236.49 o 
  -4   2  13        6.97      115.91    295.18 o 
  -3   2  13       31.88      250.36    213.27 o 
  -2   2  13      215.15       85.79    193.99 o 
  -1   2  13      404.36      421.28    246.58 o 
   0   2  13      214.91      333.87    170.03 o 
   1   2  13      140.71      229.52    159.20 o 
  -5   3  13      180.78      203.25    331.54 o 
  -4   3  13       25.98      148.36    315.27 o 
  -3   3  13      201.05      289.82    218.72 o 
  -2   3  13       12.48      204.77    207.09 o 
   0 -14  14        0.14     -285.13    190.09 o 
   1 -14  14        0.79     -131.36    147.59 o 
   2 -14  14       42.07      -48.68    150.68 o 
   3 -14  14        4.72     -156.86    185.45 o 
   4 -14  14       16.95      -50.23    122.09 o 
   5 -14  14        0.87     -169.22    112.82 o 
  -2 -13  14       23.17     -239.54    193.18 o 
  -1 -13  14       32.46     -131.36    188.55 o 
   0 -13  14        9.49     -212.50    182.36 o 
   1 -13  14        0.30     -112.04    120.54 o 
   2 -13  14       93.59      -38.64    115.92 o 
   3 -13  14      213.75      125.98    157.66 o 
   4 -13  14        8.00     -227.18    151.45 o 
   5 -13  14        5.72     -185.45    153.00 o 
   6 -13  14       26.01      -91.18    157.64 o 
  -3 -12  14        0.76       31.68    146.81 o 
  -2 -12  14      125.19      -37.87    142.19 o 
  -1 -12  14        2.74     -207.47    138.32 o 
   0 -12  14       61.59      -26.27    100.46 o 
   1 -12  14      107.74        0.77    139.10 o 
   2 -12  14      143.43       22.41    102.78 o 
   3 -12  14      158.10      137.56    146.84 o 
   4 -12  14       44.37       65.68    147.59 o 
   5 -12  14       51.70      -22.41    103.55 o 
   6 -12  14        3.90      -47.14    112.04 o 
   7 -12  14        8.82     -237.22    176.95 o 
  -4 -11  14       17.33       39.41    125.18 o 
  -3 -11  14       19.97        1.55     88.09 o 
  -2 -11  14      104.76       42.50     90.42 o 
  -1 -11  14       73.27      -13.14     91.96 o 
   0 -11  14      154.26       22.41    130.61 o 
   1 -11  14      257.44      192.45    130.62 o 
   2 -11  14        9.93      -66.45     91.95 o 
   3 -11  14       64.12      -44.05     91.96 o 
   4 -11  14      239.77      159.99    101.25 o 
   5 -11  14      347.65      401.17    119.04 o 
   6 -11  14       18.24      -87.37     91.26 o 
   7 -11  14       65.95     -210.19    195.51 o 
  -5 -10  14       70.95       75.73    108.19 o 
  -4 -10  14        1.92      -50.23    107.41 o 
  -3 -10  14       22.27        0.77     76.50 o 
  -2 -10  14        2.09      -14.68     76.50 o 
  -1 -10  14       42.71      -15.45     75.73 o 
   0 -10  14        1.70      -35.54     80.36 o 
   1 -10  14      431.91      308.44     86.58 o 
   2 -10  14        0.03      -74.18    116.68 o 
   3 -10  14      256.19      231.87    130.62 o 
   4 -10  14       74.27        5.32     73.71 o 
   5 -10  14       29.76     -105.48     83.20 o 
   6 -10  14       19.35     -146.60    133.29 o 
   7 -10  14       64.83      -72.64    136.78 o 
  -6  -9  14       29.25       25.50    102.00 o 
  -5  -9  14      185.59      269.72    104.33 o 
  -4  -9  14        4.88      -83.45     95.04 o 
  -3  -9  14      112.22       73.42     73.42 o 
  -2  -9  14       31.32      131.36    100.46 o 
  -1  -9  14       13.26       69.54     81.91 o 
   0  -9  14       13.19      -68.77    108.18 o 
   1  -9  14        2.62       -9.27     88.86 o 
   2  -9  14      117.72       42.15     86.63 o 
   3  -9  14       66.73        4.74     75.29 o 
   4  -9  14       45.87      -48.43     80.32 o 
   5  -9  14        0.35     -109.80    101.44 o 
   6  -9  14       14.18     -156.61    104.41 o 
   7  -9  14       60.47       16.23    127.50 o 
  -6  -8  14       39.63       87.32     97.36 o 
  -5  -8  14       12.74       64.91     95.82 o 
  -4  -8  14      114.52       37.87     70.32 o 
  -3  -8  14        1.48       64.91     71.86 o 
  -2  -8  14      113.65      121.33     74.19 o 
  -1  -8  14      170.82      140.66     80.38 o 
   0  -8  14      453.24      319.28     86.58 o 
   1  -8  14       61.45       55.62     83.84 o 
   2  -8  14        3.53      -32.51     73.02 o 
   3  -8  14       22.97       38.78     76.31 o 
   4  -8  14      100.37       98.12     97.48 o 
   5  -8  14       28.70        5.86     85.81 o 
   6  -8  14        6.27     -118.42     85.29 o 
   7  -8  14       18.10     -158.41    122.09 o 
  -7  -7  14       42.54       78.82     89.64 o 
  -6  -7  14       92.29      105.87     92.73 o 
  -5  -7  14        0.11      101.22     90.41 o 
  -4  -7  14       34.28       13.91     64.91 o 
  -3  -7  14      285.32      198.64     71.88 o 
  -2  -7  14      279.20      362.50    101.25 o 
  -1  -7  14       91.96       59.50     78.05 o 
   0  -7  14      256.05      260.47    112.85 o 
   1  -7  14      254.96      188.86     72.60 o 
   2  -7  14      215.64      263.10     77.77 o 
   3  -7  14      147.54      125.00     92.74 o 
   4  -7  14        0.29      -86.40    149.91 o 
   5  -7  14      378.64      390.13     88.67 o 
   6  -7  14      144.24      179.53    110.93 o 
   7  -7  14        4.13      -94.27    124.41 o 
  -7  -6  14       45.44      134.46     98.91 o 
  -6  -6  14        6.73      178.50    102.77 o 
  -5  -6  14      397.34      391.14    104.36 o 
  -4  -6  14      138.75      132.92    100.47 o 
  -3  -6  14      119.95      154.56    101.24 o 
  -2  -6  14      135.37      135.24     78.05 o 
  -1  -6  14       21.88       94.27    111.27 o 
   0  -6  14      276.38      246.56     89.66 o 
   1  -6  14       11.22       52.58     70.15 o 
   2  -6  14       59.66      141.85     74.39 o 
   3  -6  14       72.56       54.03     76.42 o 
   4  -6  14      125.51       58.73     98.36 o 
   5  -6  14       65.62       31.95     88.48 o 
   6  -6  14      199.14      135.55     98.17 o 
  -7  -5  14       44.54      154.55    103.55 o 
  -6  -5  14       80.37      178.51    104.32 o 
  -5  -5  14      313.70      125.99     78.07 o 
  -4  -5  14      225.34      350.89    106.66 o 
  -3  -5  14      368.67      241.17     85.03 o 
  -2  -5  14      237.64      330.03    113.62 o 
  -1  -5  14      342.52      562.73    126.00 o 
   0  -5  14      641.49      505.68     98.20 o 
   1  -5  14      124.53       65.21     68.85 o 
   2  -5  14      184.47      242.16     78.42 o 
   3  -5  14       39.27       55.35     87.05 o 
   4  -5  14      112.80      173.76     98.63 o 
   5  -5  14        7.15      -78.44     99.16 o 
   6  -5  14       79.41       81.18     78.68 o 
  -7  -4  14       48.18      132.91     95.05 o 
  -6  -4  14        7.74       89.63     91.18 o 
  -5  -4  14      500.20      408.19    129.88 o 
  -4  -4  14      150.32      208.66    126.74 o 
  -3  -4  14      162.89      140.66    130.61 o 
  -2  -4  14       76.72      192.42    135.23 o 
  -1  -4  14      277.95      288.30    145.31 o 
   0  -4  14     1231.13     1284.29    142.36 o 
   1  -4  14       16.38      110.50    135.23 o 
   2  -4  14      762.75      928.63     91.24 o 
   3  -4  14       59.67       59.79     86.69 o 
   4  -4  14      146.65      146.28     82.90 o 
   5  -4  14        6.46       -3.68     77.98 o 
  -7  -3  14        0.08     -305.99    204.00 o 
  -6  -3  14      101.89     -124.42    209.42 o 
  -5  -3  14        0.87     -156.09    147.59 o 
  -4  -3  14      845.09      912.55    163.95 o 
  -3  -3  14      143.36      -80.37    190.11 o 
  -2  -3  14       23.98      -50.23    139.09 o 
  -1  -3  14       57.05      -40.96    128.28 o 
   0  -3  14      333.31      203.29    136.81 o 
   1  -3  14        4.28       61.35    173.47 o 
   2  -3  14      480.57      464.43     84.65 o 
   3  -3  14       41.44        0.55     75.35 o 
   4  -3  14       17.53      -39.80     75.40 o 
   5  -3  14      103.66      106.63    102.27 o 
  -7  -2  14        1.35     -187.00    241.09 o 
  -6  -2  14       18.71      -63.36    167.68 o 
  -5  -2  14      104.48     -125.19    237.24 o 
  -4  -2  14      188.04       71.87    224.13 o 
  -3  -2  14      500.69      634.70    177.04 o 
  -2  -2  14      246.19      220.27    155.35 o 
  -1  -2  14      340.68      296.82    146.86 o 
   0  -2  14       37.92       47.91    178.50 o 
   1  -2  14      501.11      419.01    177.03 o 
   2  -2  14      159.54      239.72     90.81 o 
   3  -2  14       11.31      -24.74    110.23 o 
   4  -2  14       20.23      -40.31     93.11 o 
  -7  -1  14        4.08     -166.13    176.95 o 
  -6  -1  14        0.14     -170.77    236.45 o 
  -5  -1  14      114.38       64.91    176.97 o 
  -4  -1  14       50.36       -6.95    173.09 o 
  -3  -1  14      161.77      184.71    229.53 o 
  -2  -1  14       10.62     -224.86    214.82 o 
  -1  -1  14       18.77       11.59    157.64 o 
   0  -1  14      320.59      280.58    207.92 o 
   1  -1  14      533.58      901.42    218.78 o 
   2  -1  14      366.72      598.28    205.61 o 
   3  -1  14       99.64      105.90     93.11 o 
  -6   0  14      326.09      503.95    297.58 o 
  -5   0  14       58.42       93.50    286.69 o 
  -4   0  14       52.41      -26.27    275.87 o 
  -3   0  14      186.25      269.72    211.76 o 
  -2   0  14        0.11       84.23    193.18 o 
  -1   0  14      171.18      394.14    256.58 o 
   0   0  14      152.83       77.28    171.57 o 
   1   0  14       29.69      -53.32    151.45 o 
   2   0  14       45.60       61.05    186.23 o 
  -5   1  14        0.03      212.49    325.31 o 
  -4   1  14      971.88      913.36    252.12 o 
  -3   1  14        1.66      155.31    298.27 o 
  -2   1  14       25.82      114.36    276.64 o 
  -1   1  14      179.75      253.49    255.81 o 
   0   1  14      779.66      763.19    247.44 o 
   0 -13  15        6.18     -133.68    163.04 o 
   1 -13  15        0.93     -143.72    115.13 o 
   2 -13  15       28.94      -48.68    112.82 o 
   3 -13  15       73.57     -121.32    152.23 o 
   4 -13  15       14.72     -149.91    154.54 o 
  -2 -12  15        0.01      -57.18    103.54 o 
  -1 -12  15       12.11     -151.45    136.77 o 
   0 -12  15        4.30      -89.63    139.09 o 
   1 -12  15       59.97      -71.87    141.41 o 
   2 -12  15        6.45      -49.45     98.91 o 
   3 -12  15        6.70     -132.13    139.09 o 
   4 -12  15        0.02     -191.63    138.31 o 
   5 -12  15        1.44      -53.32    115.91 o 
  -3 -11  15       10.92      -44.82     85.00 o 
  -2 -11  15        5.63     -122.86    117.45 o 
  -1 -11  15        7.70      -97.36     82.68 o 
   0 -11  15        3.27      -83.45    122.09 o 
   1 -11  15        4.19     -118.22    121.32 o 
   2 -11  15        2.34      -30.91     98.13 o 
   3 -11  15       42.17      -45.59    105.09 o 
   4 -11  15       13.96        9.27    113.59 o 
   5 -11  15        0.58     -114.36    152.22 o 
   6 -11  15       47.77     -196.42    175.41 o 
  -4 -10  15       59.28       77.27     80.37 o 
  -3 -10  15       50.38       18.55    108.96 o 
  -2 -10  15        4.30       26.27    109.72 o 
  -1 -10  15        6.67      -52.54     84.23 o 
   0 -10  15        0.34       36.32     92.73 o 
   1 -10  15      109.14      -25.50     95.05 o 
   2 -10  15        6.42       16.23    136.00 o 
   3 -10  15       51.48      -80.37    136.00 o 
   4 -10  15       54.64      -30.49     83.07 o 
   5 -10  15       13.75     -159.91    106.61 o 
   6 -10  15       13.23     -129.87     94.27 o 
  -5  -9  15        0.55      -37.86    104.32 o 
  -4  -9  15        0.83       57.95     78.04 o 
  -3  -9  15      361.94      195.56     81.16 o 
  -2  -9  15        1.79      113.59     81.91 o 
  -1  -9  15        8.97       47.14    115.91 o 
   0  -9  15        8.41       35.54    118.23 o 
   1  -9  15      263.03      216.41    125.21 o 
   2  -9  15       24.37      -20.19     81.29 o 
   3  -9  15      146.68       73.94     97.60 o 
   4  -9  15      107.96      105.39     86.80 o 
   5  -9  15        0.75     -133.74     89.16 o 
   6  -9  15      107.14       -4.46    113.40 o 
  -5  -8  15       38.71       72.64     69.55 o 
  -4  -8  15       57.42       98.91     96.59 o 
  -3  -8  15       22.29       -1.55     95.82 o 
  -2  -8  15       95.19      157.65    102.01 o 
  -1  -8  15      284.74      298.35    109.75 o 
   0  -8  15      276.90      337.76    120.57 o 
   1  -8  15       24.41       -2.74     73.10 o 
   2  -8  15      154.13       36.90     97.81 o 
   3  -8  15      106.67      205.02     85.14 o 
   4  -8  15       46.89      -38.19    102.10 o 
   5  -8  15       26.27      -19.69     91.48 o 
   6  -8  15       16.91      -98.11    113.49 o 
  -6  -7  15       17.29        7.73    101.23 o 
  -5  -7  15        6.54       32.45     99.68 o 
  -4  -7  15        0.66       45.59    101.22 o 
  -3  -7  15      810.89      725.36    116.00 o 
  -2  -7  15      142.70      249.62    112.83 o 
  -1  -7  15      471.58      452.24    120.60 o 
   0  -7  15       14.26       27.82    125.18 o 
   1  -7  15      233.02      248.38     79.10 o 
   2  -7  15      127.07      148.90     82.97 o 
   3  -7  15       66.64       88.40     86.69 o 
   4  -7  15      230.73      272.13    148.01 o 
   5  -7  15       14.34      -57.13     98.03 o 
  -6  -6  15       87.16       56.41    102.78 o 
  -5  -6  15        0.09      -16.23    104.32 o 
  -4  -6  15        0.63      108.95    106.63 o 
  -3  -6  15      175.27      277.45    113.61 o 
  -2  -6  15      369.53      333.16     90.44 o 
  -1  -6  15       39.24       77.27     89.64 o 
   0  -6  15        5.33       50.23     89.63 o 
   1  -6  15       84.09      167.78     93.96 o 
   2  -6  15       64.86      106.21     88.02 o 
   3  -6  15        0.12      -69.34    105.89 o 
   4  -6  15      126.36      109.58     86.29 o 
   5  -6  15        3.15       68.82     89.86 o 
  -6  -5  15      217.70      238.81    115.93 o 
  -5  -5  15        0.40       77.27    110.50 o 
  -4  -5  15       14.99      -34.00    110.50 o 
  -3  -5  15      161.28      194.75    115.15 o 
  -2  -5  15        3.31       68.00     91.18 o 
  -1  -5  15       44.29       84.23    104.32 o 
   0  -5  15      280.63      294.48    147.63 o 
   1  -5  15      533.30      742.18    118.95 o 
   2  -5  15        4.03       54.09    109.72 o 
   3  -5  15      217.70      252.18     95.55 o 
   4  -5  15       38.60      -41.97     83.01 o 
  -6  -4  15       89.46      305.24    158.42 o 
  -5  -4  15       28.28      265.05    163.05 o 
  -4  -4  15       18.34       81.14    163.82 o 
  -3  -4  15      319.75      289.85    121.35 o 
  -2  -4  15        2.03      248.81    163.04 o 
   0  -4  15       60.81      -61.82    128.28 o 
   1  -4  15       42.38       -9.27    131.37 o 
   2  -4  15      191.35      231.89     99.47 o 
   3  -4  15       85.05       84.09     97.26 o 
   4  -4  15      308.57      287.70     97.87 o 
  -6  -3  15        0.07     -230.27    221.77 o 
  -5  -3  15       33.18      -57.95    160.73 o 
  -4  -3  15      163.00      103.56    166.16 o 
  -3  -3  15      387.28      234.22    213.34 o 
  -2  -3  15      171.38      200.16    158.43 o 
  -1  -3  15       61.53     -185.46    205.55 o 
   0  -3  15        1.40      -66.45    135.22 o 
   1  -3  15      204.51      121.34    180.07 o 
   2  -3  15       54.25      155.62    109.73 o 
   3  -3  15      190.90      199.66    116.02 o 
  -6  -2  15      125.54     -187.02    244.20 o 
  -5  -2  15       16.84      -95.82    238.00 o 
  -4  -2  15      257.52      235.73    240.37 o 
  -3  -2  15        1.16        6.18    170.00 o 
  -2  -2  15      809.30      979.75    233.53 o 
  -1  -2  15        0.43      -36.32    157.63 o 
   0  -2  15       12.46     -142.18    197.04 o 
   1  -2  15      206.59      146.07    147.61 o 
   2  -2  15      806.98      965.80    216.51 o 
  -5  -1  15       42.48       40.18    272.00 o 
  -4  -1  15      196.38      -95.83    255.81 o 
  -3  -1  15       61.36       37.86    190.10 o 
  -2  -1  15      983.17      953.59    210.36 o 
  -1  -1  15      182.06      108.20    182.39 o 
   0  -1  15      109.55      -10.82    231.84 o 
   1 -12  16       53.29       42.50    136.78 o 
   2 -12  16        2.83     -156.09    139.86 o 
  -1 -11  16       39.63      -14.68    129.82 o 
   0 -11  16       16.48      -17.77    102.00 o 
   1 -11  16      118.75       34.00    104.33 o 
   2 -11  16       74.11      -60.28    149.14 o 
   3 -11  16       59.08      -30.14    149.14 o 
  -2 -10  16        1.30      -18.55     88.09 o 
  -1 -10  16      137.36      182.38    132.15 o 
   0 -10  16        6.17       57.18    126.72 o 
   1 -10  16       11.10      -71.09    129.04 o 
   2 -10  16        5.28       28.59     92.73 o 
   3 -10  16       16.97       -4.64    101.23 o 
   4 -10  16        0.16      -67.77     82.60 o 
  -3  -9  16       25.94        9.27     74.95 o 
  -2  -9  16       83.77       54.09    109.73 o 
  -1  -9  16       32.39       59.50     83.45 o 
   0  -9  16       91.89       57.96     88.87 o 
   1  -9  16      188.14      221.81    102.02 o 
   2  -9  16        2.31       37.09     97.36 o 
   3  -9  16       27.80       12.28     87.99 o 
   4  -9  16       43.65       -2.82     94.50 o 
  -4  -8  16      254.52      152.26    105.88 o 
  -3  -8  16       21.39       75.73    107.41 o 
  -2  -8  16        0.18       72.63     85.00 o 
  -1  -8  16        4.20       40.95    120.54 o 
   0  -8  16        3.32       71.86    125.18 o 
   1  -8  16      143.02      160.57     84.02 o 
   2  -8  16       15.53      -35.13     83.38 o 
   3  -8  16       25.28       58.10     81.08 o 
   4  -8  16      126.75       87.26    110.11 o 
  -4  -7  16        6.62       -2.32    107.41 o 
  -3  -7  16       11.75      107.41    114.36 o 
  -2  -7  16        3.82       72.63    117.45 o 
  -1  -7  16       73.52        5.41    121.32 o 
   0  -7  16        0.11       13.91    123.63 o 
   1  -7  16       53.33       49.46     91.96 o 
   2  -7  16       23.07       37.57     84.37 o 
   3  -7  16        2.18      -28.01    114.43 o 
   4  -7  16       36.78      -69.15    109.47 o 
  -4  -6  16       15.30       39.41     81.91 o 
  -3  -6  16       56.52       78.82     81.91 o 
  -2  -6  16      278.48      265.11    122.12 o 
  -1  -6  16      100.49      181.60    125.96 o 
   0  -6  16       71.85      187.01    109.73 o 
   1  -6  16       41.66      108.96    154.55 o 
   2  -6  16        1.17       59.51    120.57 o 
   3  -6  16       42.65      -22.41    169.23 o 
  -4  -5  16       88.36      142.96    108.96 o 
  -3  -5  16        1.65      -13.91    103.54 o 
  -2  -5  16       42.22      206.32    129.82 o 
  -1  -5  16       85.08      380.20    181.60 o 
   0  -5  16      625.91      741.45    149.99 o 
   1  -5  16        0.19     -265.43    176.95 o 
   2  -5  16       74.63       94.43     88.79 o 
  -4  -4  16      429.31      119.04    164.65 o 
  -3  -4  16        9.45      -90.41    155.32 o 
  -2  -4  16       50.58     -228.35    152.23 o 
  -1  -4  16        0.11     -179.27    150.68 o 
   0  -4  16      580.78      580.61    209.51 o 
   1  -4  16      160.89      149.15    148.38 o 
  -3  -3  16       86.58     -205.56    240.33 o 
  -2  -3  16       47.31       41.73    166.14 o 
  -1  -3  16      175.44      224.12    159.20 o 
   0  -3  16       54.54      -35.55    200.14 o 
                                                 
